# Supplementary material for: Exploring Aerobic Energy Metabolism in Breast Cancer: A Mutational Profile of Glycolysis and Oxidative Phosphorylation
Source: Int J Mol Sci. 2024 Nov 23;25(23):12585. doi: 10.3390/ijms252312585 (PMC11641591; doi:10.3390/ijms252312585)
Supplement: Supplementary file 1 [file ijms-25-12585-s001.zip]

Archive with 1 entries (1 files):
- ijms-3295327-supplementary.xlsx
