# Supplementary material for: Exploring Aerobic Energy Metabolism in Breast Cancer: A Mutational Profile of Glycolysis and Oxidative Phosphorylation
Source: Int J Mol Sci. 2024 Nov 23;25(23):12585. doi: 10.3390/ijms252312585 (PMC11641591; doi:10.3390/ijms252312585)
Supplement: Supplementary file 1 [file ijms-25-12585-s001.zip › ijms-3295327-supplementary.xlsx]

## Sheet: Supplementary Table S1
Table S1.Glycolysis and Oxidative Phosphorylation Genes from screening using the MitoXplorer 2.0 platform.
Location	Genes
Glycolysis	ALDOA, ALDOC, ENO1, ENO2, ENO3, FBP1, FBP2, G6PC, GAPDH, GAPDHS, GCK, GPI, HK1, HK2, HK3, HKDC1, LDHA, LDHAL6B, LDHB, LDHC, PC, PCK1, PFKL, PFKM, PFKP, PGAM1, PGAM2, PGAM4, PGK1, PGK2, PKLR, PKM, SLC2A1, SLC2A2, SLC2A3,SLC2A4, SLC2A5, TPI1
Complex I	NDUFA1, NDUFA10, NDUFA11, NDUFA12, NDUFA13, NDUFA2, NDUFA3, NDUFA4, NDUFA5, NDUFA6, NDUFA7, NDUFA8, NDUFA9, NDUFAB1, NDUFAF6, NDUFB1, NDUFB10, NDUFB11, NDUFB2, NDUFB3, NDUFB4, NDUFB5, NDUFB6, NDUFB7, NDUFB8, NDUFB9, NDUFC1, NDUFC2, NDUFS1, NDUFS2, NDUFS3, NDUFS4, NDUFS5, NDUFS6, NDUFS7, NDUFS8, NDUFV1, NDUFV2, NDUFV3, NUBPL
Complex II	SDHA, SDHAF1, SDHAF2, SDHB, SDHD, SDHC
Complex III	UQCR10, UQCR11, UQCRB, UQCRC1, UQCRC2, UQCRFS1, UQCRH, UQCRQ, BCS1L, LYRM7, TTC19, UQCC3
Complex IV	CMC1, COA3, COA5, COA6, COX11, COX14, COX16, COX17, COX18, COX19, COX20, COX4I1, COX4I2, COX5A, COX5B, COX6A1, COX6A2, COX6C, COX7A1, COX7A2, COX7A2L, COX7B, COX7B2, COX7C, COX8A, COX8BP, COX8C, HIGD2A, SURF1, COX6B1, COX6B2
Complex V	ATP5F1A, ATP5F1B, ATP5F1C, ATP5F1D, ATP5F1E, ATP5MC1, ATP5MC2, ATP5MC3, ATP5MD, ATP5ME, ATP5MF, ATP5MG, ATP5MGL, ATP5MPL, ATP5PB, ATP5PD, ATP5PF, ATPAF2, DMAC2L, TMEM70
Regulatory or accessory for the assembly of complexes	ADCK1, ATP5IF1, ATP5PO, ATP6V1E1, ATPAF1, C15orf48, CISD1, CISD2, CISD3, COA1, COA3, COA4, COA7, COQ10A, COQ10B, COQ8A, COQ8B, COX10, COX11, COX14, COX15, UQCC1, UQCC2, TSTD1, TBRG4, TMEM126B, TMEM186, SDHAF3, SDHAF4, NIPSNAP1, NIPSNAP2, NUBPL, OXA1L, PET117, PTCD2, RTN4IP1, SCO1, SCO2, NDUFAF1, NDUFAF2, NDUFAF3, NDUFAF4, NDUFAF5, NDUFAF6, NDUFAF7, NDUFAF8, CYC1, CYCS, D2HGDH, DMAC1, DMAC2, DMAC2…
Source: Prepared by the authors based on MitoXplorer 2.0 built by Marchiano, Haering, Habermannet et al, 2020.

## Sheet: Supplementary Table S2
Table S2. Overall clinical data of the investigated BC sample group
Age by Sex at Birth					p-value
Groups	nº (%)		Min ~ Max	Mean	X2
Female	957 (98.86%)		26 ~ 90	58.24 ± 13.14	< 2.2e-16
Male	11 (1.14%)		44 ~ 78	60.64 ± 10.92
Vital Status					X2
Alive	835 (86.26%)				< 2.2e-16
Dead	133 (13.74%)
Metastasis					X2
M0	807 (83.37%)				< 2.2e-16
M1	21 (2.17%)
MX	134 (13.84%)
cM0 (i+)	6 (0.62%)
Tumor size					X2
T1	252 (26.04%)				< 2.2e-16
T2	568 (58.67%)
T3	110 (11.36%)
T4	35 (3.62%)
TX	3 (0.31%)
Lymph node infiltration					X2
N0	451 (46.60%)				< 2.2e-16
N1	326 (33.67%)
N2	110 (11.36%)
N3	62 (6.41%)
NX	19 (1.96%)
Stage					X2
Stage I	161 (16.63%)				< 2.2e-16
Stage II	555 (57.34%)
Stage III	211 (21.80%)
Stage IV	19 (1.96%)
Not reported	22 (2.27%)
Ethnicity					X2
American indian or alaska native	1 (0.11%)				< 2.2e-16
Asian	55 (5.68%)
Black or african american	157 (16.21%)
White	670 (69.22%)
Not reported	85 (8.78%)
Histological type					X2
Infiltrating duct and lobular carcinoma	25 (2.58%)				< 2.2e-16
Infiltrating duct carcinoma, NOS	717 (74.06%)
Infiltrating duct mixed with other types of carcinoma	19 (1.96%)
Infiltrating lobular mixed with other types of carcinoma	7 (0.72%)
Intraductal micropapillary carcinoma	4 (0.42%)
Intraductal papillary adenocarcinoma with invasion	5 (0.52%)
Lobular carcinoma, NOS	151 (15.60%)
Medullary carcinoma, NOS	5 (0.52%)
Metaplastic carcinoma, NOS	12 (1.24%)
Mucinous adenocarcinoma	11 (1.14%)
Others	12 (1.24%)
Age group					X2
26 - 49	264 (27.27%)				0.4219
50 - 58	230 (23.76%)
59 - 67	236 (24.38%)
68 - 90	238 (24.58%)
Molecular subtype					X2
Luminal A	466 (48.14%)				< 2.2e-16
Luminal B	188 (19.42%)
HER2	74 (7.64%)
TNBC	193 (19.94%)

## Sheet: Supplementary Table S3
Table S3. Interaction between the genes with the highest number of mutations overall in the TCGA breast cancer database and their linkage with the oxidative phosphorylation and glycolysis genes with the highest number of mutations.
gene1	gene2	pValue	oddsRatio	0	11	1	10	pAdj	Event	pair	event_ratio
GATA3	TP53	6.40568e-14	0.125733	521	9	322	116	2.74529e-12	Mutually_Exclusive	GATA3, TP53	'9/438
TP53	CDH1	1.20043e-12	0.152995	520	11	117	320	4.00142e-11	Mutually_Exclusive	CDH1, TP53	'11/437
TP53	MAP3K1	7.32765e-07	0.216203	564	9	73	322	1.83191e-05	Mutually_Exclusive	MAP3K1, TP53	'9/395
LDHC	NDUFS2	1.32091e-06	414.516	960	3	3	2	3.12848e-05	Co_Occurence	LDHC, NDUFS2	'3/5
TP53	PIK3CA	1.57363e-06	0.488842	388	79	249	252	3.45284e-05	Mutually_Exclusive	PIK3CA, TP53	'79/501
TTN	HMCN1	1.61133e-06	4.08899	768	25	33	142	3.45284e-05	Co_Occurence	HMCN1, TTN	'25/175
MUC16	TTN	3.88631e-06	3.04881	737	35	132	64	7.94926e-05	Co_Occurence	MUC16, TTN	'35/196
NDUFS2	PC	1.56665e-05	129.166	955	3	7	3	0.000306519	Co_Occurence	NDUFS2, PC	'3/10
DONSON	MUC16	5.62405e-05	45.7628	868	5	94	1	0.00105451	Co_Occurence	DONSON, MUC16	'5/95
DMAC2	NDUFS2	9.58827e-05	416.483	961	2	4	1	0.00172589	Co_Occurence	DMAC2, NDUFS2	'2/5
CDH1	PIK3CA	0.000127788	2.10134	575	63	265	65	0.00221171	Co_Occurence	CDH1, PIK3CA	'63/330
DONSON	HMCN1	0.000159712	33.2402	908	4	54	2	0.00266187	Co_Occurence	DONSON, HMCN1	'4/56
BRCA2	TTN	0.000192384	5.07785	789	12	155	12	0.00309188	Co_Occurence	BRCA2, TTN	'12/167
FLG	MUC16	0.000232081	3.59874	828	15	84	41	0.00360126	Co_Occurence	FLG, MUC16	'15/125
FLG	HMCN1	0.00025073	4.48663	865	11	47	45	0.00376095	Co_Occurence	FLG, HMCN1	'11/92
DMAC2	PC	0.000286852	221.921	957	2	8	1	0.00416398	Co_Occurence	DMAC2, PC	'2/9
MAP3K1	PIK3CA	0.000352925	2.32287	601	43	285	39	0.00496301	Co_Occurence	MAP3K1, PIK3CA	'43/324
PCK1	BRCA2	0.000440125	32.9446	940	3	21	4	0.00600171	Co_Occurence	BRCA2, PCK1	'3/25
NDUFS2	DONSON	0.000475451	112.45	958	2	4	4	0.00629273	Co_Occurence	DONSON, NDUFS2	'2/8
PFKP	LDHC	0.000590852	100.542	957	2	3	6	0.00759667	Co_Occurence	LDHC, PFKP	'2/9
PFKP	HMCN1	0.000680198	16.6373	906	4	54	4	0.00850247	Co_Occurence	HMCN1, PFKP	'4/58
DONSON	TTN	0.000749915	24.5697	800	5	162	1	0.00912059	Co_Occurence	DONSON, TTN	'5/163
GPD1	HMCN1	0.000783969	48.9112	909	3	55	1	0.00928385	Co_Occurence	GPD1, HMCN1	'3/56
PFKP	DONSON	0.000882605	76.1538	956	2	4	6	0.00992931	Co_Occurence	DONSON, PFKP	'2/10
PFKP	NDUFS2	0.000882605	76.1538	956	2	4	6	0.00992931	Co_Occurence	NDUFS2, PFKP	'2/10
LDHC	PC	0.000945642	76.2314	955	2	8	3	0.010379	Co_Occurence	LDHC, PC	'2/11
DONSON	PC	0.00141063	57.4908	954	2	8	4	0.0151139	Co_Occurence	DONSON, PC	'2/12
BRCA1	COX20	0.00159819	87.2695	944	2	1	21	0.0167253	Co_Occurence	BRCA1, COX20	'2/22
MUC16	BRCA2	0.00166386	4.67423	853	8	16	91	0.0170168	Co_Occurence	BRCA2, MUC16	'8/107
PGK1	HMCN1	0.00187633	24.5072	908	3	55	2	0.0187633	Co_Occurence	HMCN1, PGK1	'3/57
BRCA2	HMCN1	0.0020643	5.69719	892	6	52	18	0.0201942	Co_Occurence	BRCA2, HMCN1	'6/70
PFKP	PC	0.00260417	38.6584	952	2	8	6	0.0249335	Co_Occurence	PC, PFKP	'2/14
DONSON	FLG	0.00324344	17.0028	909	3	53	3	0.0301864	Co_Occurence	DONSON, FLG	'3/56
GATA3	PIK3CA	0.00328697	0.522797	543	28	300	97	0.0301864	Mutually_Exclusive	GATA3, PIK3CA	'28/397
ALDOA	HMCN1	0.00359294	16.3544	907	3	55	3	0.0323364	Co_Occurence	ALDOA, HMCN1	'3/58
COX15	TTN	0.00505859	Inf	801	3	164	0	0.0445392	Co_Occurence	COX15, TTN	'3/164
PFKP	TTN	0.00518412	8.18243	798	5	162	3	0.0445392	Co_Occurence	PFKP, TTN	'5/165
FLG	TTN	0.005316	2.4228	763	18	149	38	0.0445392	Co_Occurence	FLG, TTN	'18/187
HMCN1	MUC16	0.0053771	2.76389	824	13	86	45	0.0445392	Co_Occurence	HMCN1, MUC16	'13/131
FLG	PCK1	0.00544368	12.7526	908	3	4	53	0.0445392	Co_Occurence	FLG, PCK1	'3/57
BRCA2	PGK1	0.00563284	28.0512	941	2	3	22	0.0452639	Co_Occurence	BRCA2, PGK1	'2/25
PCK1	HMCN1	0.00602064	12.2692	906	3	55	4	0.0475314	Co_Occurence	HMCN1, PCK1	'3/59
BRCA1	DONSON	0.00764928	22.0902	941	2	4	21	0.0593478	Co_Occurence	BRCA1, DONSON	'2/25
KMT2C	PIK3CA	0.00835579	1.83526	595	40	288	45	0.0637306	Co_Occurence	KMT2C, PIK3CA	'40/333
TTN	TP53	0.00920323	1.58528	542	72	259	95	0.0684465	Co_Occurence	TP53, TTN	'72/354
DMAC2	COX20	0.0092783	211.425	963	1	2	2	0.0684465	Co_Occurence	COX20, DMAC2	'1/4
FLG	COX20	0.00950333	33.345	911	2	1	54	0.0689377	Co_Occurence	COX20, FLG	'2/55
ALDOA	TTN	0.00965128	9.76806	799	4	163	2	0.0689377	Co_Occurence	ALDOA, TTN	'4/165
BRCA1	TTN	0.00991477	3.19685	787	9	158	14	0.0695668	Co_Occurence	BRCA1, TTN	'9/172
NDUFS1	TTN	0.0100485	6.13239	797	5	162	4	0.0695668	Co_Occurence	NDUFS1, TTN	'5/166
DONSON	KMT2C	0.0107662	10.6739	880	3	82	3	0.0723104	Co_Occurence	DONSON, KMT2C	'3/85
NDUFS2	KMT2C	0.0107662	10.6739	880	3	82	3	0.0723104	Co_Occurence	KMT2C, NDUFS2	'3/85
MAP3K1	KMT2C	0.0122255	2.36063	815	14	71	68	0.0809038	Co_Occurence	KMT2C, MAP3K1	'14/139
PFKM	COX20	0.0154318	111.756	961	1	2	4	0.0992047	Co_Occurence	COX20, PFKM	'1/6
LDHC	DMAC2	0.0154318	111.756	961	1	2	4	0.0992047	Co_Occurence	DMAC2, LDHC	'1/6
KMT2C	TTN	0.0160219	1.90237	739	23	144	62	0.101547	Co_Occurence	KMT2C, TTN	'23/206
ALDOA	MUC16	0.0165135	8.9799	866	3	96	3	0.101796	Co_Occurence	ALDOA, MUC16	'3/99
NDUFS2	MUC16	0.0165135	8.9799	866	3	96	3	0.101796	Co_Occurence	MUC16, NDUFS2	'3/99
PC	TTN	0.0173254	4.90184	796	5	162	5	0.102772	Co_Occurence	PC, TTN	'5/167
PCK1	KMT2C	0.0176539	8.00374	879	3	82	4	0.102772	Co_Occurence	KMT2C, PCK1	'3/86
GPD1	TTN	0.0176553	14.5761	800	3	164	1	0.102772	Co_Occurence	GPD1, TTN	'3/165
PC	HMCN1	0.0181338	7.0044	903	3	55	7	0.102772	Co_Occurence	HMCN1, PC	'3/62
FBP1	FLG	0.0183012	16.708	910	2	54	2	0.102772	Co_Occurence	FBP1, FLG	'2/56
COX20	DONSON	0.018499	90.438	960	1	5	2	0.102772	Co_Occurence	COX20, DONSON	'1/7
DMAC2	DONSON	0.018499	90.438	960	1	5	2	0.102772	Co_Occurence	DMAC2, DONSON	'1/7
COX20	NDUFS2	0.018499	90.438	960	1	5	2	0.102772	Co_Occurence	COX20, NDUFS2	'1/7
FBP1	HMCN1	0.0195881	16.0864	908	2	56	2	0.107441	Co_Occurence	FBP1, HMCN1	'2/58
GATA3	NDUFS1	0.0198737	5.52422	838	4	5	121	0.107441	Co_Occurence	GATA3, NDUFS1	'4/126
PGK1	ATP5F1C	0.0205332	75.9504	960	1	3	4	0.107441	Co_Occurence	ATP5F1C, PGK1	'1/7
PGK1	FBP1	0.0205332	75.9504	960	1	3	4	0.107441	Co_Occurence	FBP1, PGK1	'1/7
PKLR	FBP1	0.0205332	75.9504	960	1	3	4	0.107441	Co_Occurence	FBP1, PKLR	'1/7
COX20	PCK1	0.0215598	76.0426	959	1	6	2	0.109074	Co_Occurence	COX20, PCK1	'1/8
DMAC2	PCK1	0.0215598	76.0426	959	1	6	2	0.109074	Co_Occurence	DMAC2, PCK1	'1/8
KMT2C	COX20	0.0215725	21.0926	882	2	1	83	0.109074	Co_Occurence	COX20, KMT2C	'2/84
DONSON	ATP5F1C	0.0246016	61.2138	959	1	3	5	0.117834	Co_Occurence	ATP5F1C, DONSON	'1/8
ALDOA	COX10	0.0246016	61.2138	959	1	3	5	0.117834	Co_Occurence	ALDOA, COX10	'1/8
DONSON	COX10	0.0246016	61.2138	959	1	3	5	0.117834	Co_Occurence	COX10, DONSON	'1/8
ALDOA	FBP1	0.0246016	61.2138	959	1	3	5	0.117834	Co_Occurence	ALDOA, FBP1	'1/8
DMAC2	PFKP	0.0246143	65.466	958	1	7	2	0.117834	Co_Occurence	DMAC2, PFKP	'1/9
PFKM	LDHC	0.0256134	57.4915	959	1	4	4	0.120063	Co_Occurence	LDHC, PFKM	'1/8
PKLR	PGK1	0.0256134	57.4915	959	1	4	4	0.120063	Co_Occurence	PGK1, PKLR	'1/8
MUC16	PCK1	0.0267728	6.73254	865	3	4	96	0.124204	Co_Occurence	MUC16, PCK1	'3/100
PCK1	FBP1	0.0286573	51.3385	958	1	3	6	0.129129	Co_Occurence	FBP1, PCK1	'1/9
COX15	MUC16	0.0290128	17.7822	868	2	97	1	0.129129	Co_Occurence	COX15, MUC16	'2/98
DMAC2	MUC16	0.0290128	17.7822	868	2	97	1	0.129129	Co_Occurence	DMAC2, MUC16	'2/98
ALDOA	LDHC	0.0306726	46.2346	958	1	4	5	0.129129	Co_Occurence	ALDOA, LDHC	'1/9
DONSON	LDHC	0.0306726	46.2346	958	1	4	5	0.129129	Co_Occurence	DONSON, LDHC	'1/9
ALDOA	PFKM	0.0306726	46.2346	958	1	4	5	0.129129	Co_Occurence	ALDOA, PFKM	'1/9
DONSON	PFKM	0.0306726	46.2346	958	1	4	5	0.129129	Co_Occurence	DONSON, PFKM	'1/9
NDUFS2	PFKM	0.0306726	46.2346	958	1	4	5	0.129129	Co_Occurence	NDUFS2, PFKM	'1/9
DONSON	PGK1	0.0306726	46.2346	958	1	4	5	0.129129	Co_Occurence	DONSON, PGK1	'1/9
PC	COX20	0.0307041	51.3884	956	1	2	9	0.129129	Co_Occurence	COX20, PC	'1/11
PKLR	HMCN1	0.0313959	10.7295	907	2	56	3	0.130816	Co_Occurence	HMCN1, PKLR	'2/59
PFKP	ATP5F1C	0.0327004	44.1133	957	1	3	7	0.135002	Co_Occurence	ATP5F1C, PFKP	'1/10
PGK1	PCK1	0.0357107	38.7286	957	1	6	4	0.144773	Co_Occurence	PCK1, PGK1	'1/10
PKLR	PCK1	0.0357107	38.7286	957	1	6	4	0.144773	Co_Occurence	PCK1, PKLR	'1/10
DONSON	ALDOA	0.036712	37.2108	957	1	5	5	0.146198	Co_Occurence	ALDOA, DONSON	'1/10
NDUFS2	ALDOA	0.036712	37.2108	957	1	5	5	0.146198	Co_Occurence	ALDOA, NDUFS2	'1/10
LDHC	TTN	0.0385626	7.28507	799	3	164	2	0.150897	Co_Occurence	LDHC, TTN	'3/166
PGK1	TTN	0.0385626	7.28507	799	3	164	2	0.150897	Co_Occurence	PGK1, TTN	'3/166
TP53	DMAC2	0.0397428	Inf	637	3	0	328	0.154091	Co_Occurence	DMAC2, TP53	'3/328
PFKM	PFKP	0.0407278	33.301	956	1	7	4	0.154091	Co_Occurence	PFKM, PFKP	'1/11
PGK1	PFKP	0.0407278	33.301	956	1	7	4	0.154091	Co_Occurence	PFKP, PGK1	'1/11
GPD1	PC	0.0407486	34.4985	955	1	9	3	0.154091	Co_Occurence	GPD1, PC	'1/12
PCK1	DONSON	0.04272	31.1219	956	1	5	6	0.158876	Co_Occurence	DONSON, PCK1	'1/11
PCK1	NDUFS2	0.04272	31.1219	956	1	5	6	0.158876	Co_Occurence	NDUFS2, PCK1	'1/11
BRCA2	FLG	0.0448763	3.42346	892	4	52	20	0.165528	Co_Occurence	BRCA2, FLG	'4/72
NDUFS2	HMCN1	0.0452974	8.04638	906	2	56	4	0.165722	Co_Occurence	HMCN1, NDUFS2	'2/60
PIK3CA	PGK1	0.0476075	7.87195	639	4	1	324	0.172769	Co_Occurence	PGK1, PIK3CA	'4/325
PFKP	ALDOA	0.0486968	26.717	955	1	5	7	0.175308	Co_Occurence	ALDOA, PFKP	'1/12
PFKM	PC	0.0506993	25.9768	954	1	9	4	0.181069	Co_Occurence	PC, PFKM	'1/13
MUC16	COX10	0.0541731	8.89851	867	2	2	97	0.190452	Co_Occurence	COX10, MUC16	'2/99
MUC16	FBP1	0.0541731	8.89851	867	2	2	97	0.190452	Co_Occurence	FBP1, MUC16	'2/99
ALDOA	NDUFS1	0.0546424	23.4147	954	1	8	5	0.190613	Co_Occurence	ALDOA, NDUFS1	'1/13
PFKM	MAP3K1	0.0599106	7.32711	883	2	80	3	0.207383	Co_Occurence	MAP3K1, PFKM	'2/83
ALDOA	PC	0.0605571	20.8303	953	1	9	5	0.208021	Co_Occurence	ALDOA, PC	'1/14
NDUFS2	TTN	0.067474	4.85429	798	3	164	3	0.230025	Co_Occurence	NDUFS2, TTN	'3/167
DMAC2	BRCA1	0.069671	21.1331	943	1	22	2	0.235729	Co_Occurence	BRCA1, DMAC2	'1/24
PCK1	PC	0.0703226	17.3895	952	1	9	6	0.236158	Co_Occurence	PC, PCK1	'1/15
COX20	BRCA2	0.0726245	20.2058	942	1	23	2	0.240302	Co_Occurence	BRCA2, COX20	'1/25
DMAC2	BRCA2	0.0726245	20.2058	942	1	23	2	0.240302	Co_Occurence	BRCA2, DMAC2	'1/25
PC	MUC16	0.0731644	3.83923	862	3	96	7	0.240321	Co_Occurence	MUC16, PC	'3/103
BRCA1	TP53	0.076269	2.13901	626	12	319	11	0.248703	Co_Occurence	BRCA1, TP53	'12/330
DMAC2	TTN	0.0787301	9.6618	800	2	165	1	0.254882	Co_Occurence	DMAC2, TTN	'2/166
PIK3CA	FLG	0.0827718	1.62008	609	25	31	303	0.266052	Co_Occurence	FLG, PIK3CA	'25/334
LDHC	MUC16	0.0843445	5.93161	866	2	97	3	0.267289	Co_Occurence	LDHC, MUC16	'2/100
PGK1	MUC16	0.0843445	5.93161	866	2	97	3	0.267289	Co_Occurence	MUC16, PGK1	'2/100
MAP3K1	DONSON	0.0850034	5.49508	882	2	4	80	0.267493	Co_Occurence	DONSON, MAP3K1	'2/84
CDH1	FBP1	0.0869576	6.62861	838	2	2	126	0.271743	Co_Occurence	CDH1, FBP1	'2/128
COX10	BRCA1	0.0918447	14.1228	942	1	22	3	0.283083	Co_Occurence	BRCA1, COX10	'1/25
GPD1	BRCA1	0.0918447	14.1228	942	1	22	3	0.283083	Co_Occurence	BRCA1, GPD1	'1/25
BRCA2	FBP1	0.0956887	13.5037	941	1	3	23	0.292925	Co_Occurence	BRCA2, FBP1	'1/26
CDH1	HMCN1	0.106279	1.78431	794	12	46	116	0.323147	Co_Occurence	CDH1, HMCN1	'12/162
BRCA2	BRCA1	0.108631	3.98479	923	2	21	22	0.328082	Co_Occurence	BRCA1, BRCA2	'2/43
PKLR	BRCA2	0.118203	10.1399	940	1	23	4	0.352985	Co_Occurence	BRCA2, PKLR	'1/27
TP53	GPD1	0.118446	5.80605	636	3	1	328	0.352985	Co_Occurence	GPD1, TP53	'3/329
GATA3	MAP3K1	0.123822	0.50914	767	6	76	119	0.365331	Mutually_Exclusive	GATA3, MAP3K1	'6/195
PIK3CA	BRCA2	0.124212	1.98588	628	12	12	316	0.365331	Co_Occurence	BRCA2, PIK3CA	'12/328
MUC16	KMT2C	0.130661	1.67224	797	13	72	86	0.381803	Co_Occurence	KMT2C, MUC16	'13/158
BRCA1	NDUFS2	0.134685	8.49064	940	1	5	22	0.389386	Co_Occurence	BRCA1, NDUFS2	'1/27
KMT2C	BRCA1	0.135554	2.24306	864	4	19	81	0.389386	Co_Occurence	BRCA1, KMT2C	'4/100
ATP5F1C	TTN	0.139805	4.83095	799	2	165	2	0.389386	Co_Occurence	ATP5F1C, TTN	'2/167
COX10	TTN	0.139805	4.83095	799	2	165	2	0.389386	Co_Occurence	COX10, TTN	'2/167
FBP1	TTN	0.139805	4.83095	799	2	165	2	0.389386	Co_Occurence	FBP1, TTN	'2/167
BRCA2	ALDOA	0.140179	8.11569	939	1	5	23	0.389386	Co_Occurence	ALDOA, BRCA2	'1/28
BRCA2	DONSON	0.140179	8.11569	939	1	5	23	0.389386	Co_Occurence	BRCA2, DONSON	'1/28
BRCA2	NDUFS2	0.140179	8.11569	939	1	5	23	0.389386	Co_Occurence	BRCA2, NDUFS2	'1/28
KMT2C	BRCA2	0.152292	2.12864	863	4	20	81	0.420439	Co_Occurence	BRCA2, KMT2C	'4/101
BRCA1	HMCN1	0.154463	2.42394	890	3	55	20	0.422139	Co_Occurence	BRCA1, HMCN1	'3/75
PCK1	BRCA1	0.155373	7.07459	939	1	22	6	0.422139	Co_Occurence	BRCA1, PCK1	'1/28
CDH1	GATA3	0.155722	0.599031	726	11	114	117	0.422139	Mutually_Exclusive	CDH1, GATA3	'11/231
MUC16	CDH1	0.156765	1.53257	759	18	110	81	0.42242	Co_Occurence	CDH1, MUC16	'18/191
DMAC2	FLG	0.163866	8.23049	910	1	55	2	0.438928	Co_Occurence	DMAC2, FLG	'1/57
COX15	HMCN1	0.169361	7.92297	908	1	57	2	0.445688	Co_Occurence	COX15, HMCN1	'1/59
COX20	HMCN1	0.169361	7.92297	908	1	57	2	0.445688	Co_Occurence	COX20, HMCN1	'1/59
DMAC2	HMCN1	0.169361	7.92297	908	1	57	2	0.445688	Co_Occurence	DMAC2, HMCN1	'1/59
PIK3CA	LDHC	0.173273	0	635	0	5	328	0.453329	Mutually_Exclusive	LDHC, PIK3CA	'0/333
PIK3CA	MUC16	0.178332	1.3673	581	40	59	288	0.463869	Co_Occurence	MUC16, PIK3CA	'40/347
PIK3CA	DONSON	0.187842	3.93224	638	4	2	324	0.485271	Co_Occurence	DONSON, PIK3CA	'4/326
NDUFS2	TP53	0.188716	3.87782	635	4	327	2	0.485271	Co_Occurence	NDUFS2, TP53	'4/329
BRCA1	GATA3	0.204822	1.90824	825	5	120	18	0.523691	Co_Occurence	BRCA1, GATA3	'5/138
CDH1	TTN	0.211484	1.3362	700	27	140	101	0.533937	Co_Occurence	CDH1, TTN	'27/241
COX10	FLG	0.212388	5.4897	909	1	55	3	0.533937	Co_Occurence	COX10, FLG	'1/58
GPD1	FLG	0.212388	5.4897	909	1	55	3	0.533937	Co_Occurence	FLG, GPD1	'1/58
PC	BRCA1	0.214638	4.71116	936	1	22	9	0.536595	Co_Occurence	BRCA1, PC	'1/31
HMCN1	ATP5F1C	0.219286	5.28531	907	1	3	57	0.545185	Co_Occurence	ATP5F1C, HMCN1	'1/60
BRCA2	PC	0.222949	4.50207	935	1	9	23	0.551247	Co_Occurence	BRCA2, PC	'1/32
MAP3K1	TTN	0.225386	0.645175	729	10	157	72	0.554227	Mutually_Exclusive	MAP3K1, TTN	'10/229
COX20	MAP3K1	0.233433	5.43841	884	1	81	2	0.570895	Co_Occurence	COX20, MAP3K1	'1/83
TP53	PCK1	0.238827	2.58238	634	4	3	327	0.580931	Co_Occurence	PCK1, TP53	'4/330
KMT2C	DMAC2	0.241202	5.22737	881	1	2	84	0.583553	Co_Occurence	DMAC2, KMT2C	'1/86
HMCN1	TP53	0.254218	1.38604	603	24	307	34	0.611388	Co_Occurence	HMCN1, TP53	'24/341
PFKM	FLG	0.258142	4.11626	908	1	55	4	0.611388	Co_Occurence	FLG, PFKM	'1/59
PGK1	FLG	0.258142	4.11626	908	1	55	4	0.611388	Co_Occurence	FLG, PGK1	'1/59
PKLR	FLG	0.258142	4.11626	908	1	55	4	0.611388	Co_Occurence	FLG, PKLR	'1/59
LDHC	HMCN1	0.266258	3.96376	906	1	57	4	0.624042	Co_Occurence	HMCN1, LDHC	'1/61
PFKM	HMCN1	0.266258	3.96376	906	1	57	4	0.624042	Co_Occurence	HMCN1, PFKM	'1/61
COX15	TP53	0.27059	3.86027	636	2	329	1	0.627656	Co_Occurence	COX15, TP53	'2/330
COX20	TP53	0.27059	3.86027	636	2	329	1	0.627656	Co_Occurence	COX20, TP53	'2/330
MUC16	COX20	0.276765	4.41217	867	1	2	98	0.638688	Co_Occurence	COX20, MUC16	'1/100
ATP5F1C	MAP3K1	0.298571	3.62569	883	1	81	3	0.677884	Co_Occurence	ATP5F1C, MAP3K1	'1/84
COX10	MAP3K1	0.298571	3.62569	883	1	81	3	0.677884	Co_Occurence	COX10, MAP3K1	'1/84
FBP1	MAP3K1	0.298571	3.62569	883	1	81	3	0.677884	Co_Occurence	FBP1, MAP3K1	'1/84
FLG	ALDOA	0.301282	3.29131	907	1	5	55	0.677884	Co_Occurence	ALDOA, FLG	'1/60
FLG	NDUFS2	0.301282	3.29131	907	1	5	55	0.677884	Co_Occurence	FLG, NDUFS2	'1/60
TP53	FBP1	0.305365	0	633	0	4	331	0.682662	Mutually_Exclusive	FBP1, TP53	'0/335
COX10	KMT2C	0.308039	3.48472	880	1	84	3	0.682662	Co_Occurence	COX10, KMT2C	'1/87
FBP1	KMT2C	0.308039	3.48472	880	1	84	3	0.682662	Co_Occurence	FBP1, KMT2C	'1/87
FLG	TP53	0.309474	1.36627	604	23	308	33	0.682662	Co_Occurence	FLG, TP53	'23/341
TP53	PC	0.32327	1.93729	632	5	5	326	0.709618	Co_Occurence	PC, TP53	'5/331
FLG	KMT2C	0.326119	1.52669	834	7	78	49	0.712397	Co_Occurence	FLG, KMT2C	'7/127
HMCN1	KMT2C	0.339138	1.46339	832	7	78	51	0.735206	Co_Occurence	HMCN1, KMT2C	'7/129
COX20	GATA3	0.339829	3.38482	841	1	124	2	0.735206	Co_Occurence	COX20, GATA3	'1/126
TP53	LDHC	0.345033	2.90051	635	3	2	328	0.742895	Co_Occurence	LDHC, TP53	'3/330
PCK1	TTN	0.346718	1.928	796	2	165	5	0.742968	Co_Occurence	PCK1, TTN	'2/170
GPD1	MUC16	0.350962	2.94061	866	1	98	3	0.748497	Co_Occurence	GPD1, MUC16	'1/101
MAP3K1	LDHC	0.358236	2.71799	882	1	4	81	0.7533	Co_Occurence	LDHC, MAP3K1	'1/85
MAP3K1	PGK1	0.358236	2.71799	882	1	4	81	0.7533	Co_Occurence	MAP3K1, PGK1	'1/85
MAP3K1	PKLR	0.358236	2.71799	882	1	4	81	0.7533	Co_Occurence	MAP3K1, PKLR	'1/85
TTN	PIK3CA	0.368822	1.18738	535	62	266	105	0.765316	Co_Occurence	PIK3CA, TTN	'62/371
PGK1	KMT2C	0.369052	2.61224	879	1	84	4	0.765316	Co_Occurence	KMT2C, PGK1	'1/88
PKLR	KMT2C	0.369052	2.61224	879	1	84	4	0.765316	Co_Occurence	KMT2C, PKLR	'1/88
PC	GATA3	0.37696	0	833	0	125	10	0.778129	Mutually_Exclusive	GATA3, PC	'0/135
PFKP	FLG	0.380302	2.34771	905	1	55	7	0.781442	Co_Occurence	FLG, PFKP	'1/62
BRCA1	FLG	0.38859	1.57052	891	2	54	21	0.794843	Co_Occurence	BRCA1, FLG	'2/75
BRCA2	TP53	0.390658	0.635147	619	6	325	18	0.795458	Mutually_Exclusive	BRCA2, TP53	'6/343
MAP3K1	ALDOA	0.412883	2.17304	881	1	5	81	0.831537	Co_Occurence	ALDOA, MAP3K1	'1/86
MAP3K1	NDUFS2	0.412883	2.17304	881	1	5	81	0.831537	Co_Occurence	MAP3K1, NDUFS2	'1/86
FLG	NDUFS1	0.416451	2.05245	904	1	8	55	0.831537	Co_Occurence	FLG, NDUFS1	'1/63
MUC16	PFKM	0.417616	2.20419	865	1	4	98	0.831537	Co_Occurence	MUC16, PFKM	'1/102
MUC16	PKLR	0.417616	2.20419	865	1	4	98	0.831537	Co_Occurence	MUC16, PKLR	'1/102
ALDOA	KMT2C	0.424743	2.08834	878	1	84	5	0.842002	Co_Occurence	ALDOA, KMT2C	'1/89
GATA3	MUC16	0.432516	0.736904	754	10	89	115	0.848687	Mutually_Exclusive	GATA3, MUC16	'10/204
GPD1	CDH1	0.433494	2.19451	837	1	127	3	0.848687	Co_Occurence	CDH1, GPD1	'1/130
TTN	COX20	0.433773	2.40382	799	1	2	166	0.848687	Co_Occurence	COX20, TTN	'1/168
PC	FLG	0.450527	1.82272	903	1	55	9	0.877649	Co_Occurence	FLG, PC	'1/64
TP53	PFKP	0.456068	1.93443	633	4	4	327	0.884614	Co_Occurence	PFKP, TP53	'4/331
MAP3K1	PCK1	0.462928	1.80928	880	1	6	81	0.894067	Co_Occurence	MAP3K1, PCK1	'1/87
GATA3	PGK1	0.499858	1.69042	839	1	4	124	0.961265	Co_Occurence	GATA3, PGK1	'1/128
PC	PIK3CA	0.508674	0.484977	632	2	326	8	0.961932	Mutually_Exclusive	PC, PIK3CA	'2/334
CDH1	PFKM	0.508715	1.64465	836	1	4	127	0.961932	Co_Occurence	CDH1, PFKM	'1/131
CDH1	PKLR	0.508715	1.64465	836	1	4	127	0.961932	Co_Occurence	CDH1, PKLR	'1/131
MAP3K1	PFKP	0.508755	1.54941	879	1	7	81	0.961932	Co_Occurence	MAP3K1, PFKP	'1/88
CDH1	FLG	0.540502	1.27571	793	9	47	119	1	Co_Occurence	CDH1, FLG	'9/166
KMT2C	TP53	0.549611	0.835302	578	26	305	59	1	Mutually_Exclusive	KMT2C, TP53	'26/364
MAP3K1	NDUFS1	0.550716	1.35445	878	1	8	81	1	Co_Occurence	MAP3K1, NDUFS1	'1/89
COX15	PIK3CA	0.554962	0	637	0	328	3	1	Mutually_Exclusive	COX15, PIK3CA	'0/331
KMT2C	NDUFS1	0.564284	1.30169	875	1	8	84	1	Co_Occurence	KMT2C, NDUFS1	'1/92
ALDOA	GATA3	0.564778	1.35114	838	1	124	5	1	Co_Occurence	ALDOA, GATA3	'1/129
NDUFS2	GATA3	0.564778	1.35114	838	1	124	5	1	Co_Occurence	GATA3, NDUFS2	'1/129
ALDOA	CDH1	0.574015	1.31455	835	1	127	5	1	Co_Occurence	ALDOA, CDH1	'1/132
DONSON	CDH1	0.574015	1.31455	835	1	127	5	1	Co_Occurence	CDH1, DONSON	'1/132
NDUFS2	CDH1	0.574015	1.31455	835	1	127	5	1	Co_Occurence	CDH1, NDUFS2	'1/132
PFKP	MUC16	0.579548	1.25623	862	1	98	7	1	Co_Occurence	MUC16, PFKP	'1/105
PC	MAP3K1	0.589132	1.20277	877	1	81	9	1	Co_Occurence	MAP3K1, PC	'1/90
PC	KMT2C	0.602903	1.1559	874	1	84	9	1	Co_Occurence	KMT2C, PC	'1/93
PCK1	CDH1	0.603241	0	833	0	128	7	1	Mutually_Exclusive	CDH1, PCK1	'0/135
PCK1	GATA3	0.604138	0	836	0	125	7	1	Mutually_Exclusive	GATA3, PCK1	'0/132
PIK3CA	COX10	0.60769	1.95566	638	2	2	326	1	Co_Occurence	COX10, PIK3CA	'2/328
PIK3CA	FBP1	0.60769	1.95566	638	2	2	326	1	Co_Occurence	FBP1, PIK3CA	'2/328
PIK3CA	GPD1	0.60769	1.95566	638	2	2	326	1	Co_Occurence	GPD1, PIK3CA	'2/328
NDUFS1	MUC16	0.609768	0	860	0	99	9	1	Mutually_Exclusive	MUC16, NDUFS1	'0/108
TTN	GATA3	0.611946	0.841873	695	19	106	148	1	Mutually_Exclusive	GATA3, TTN	'19/254
MAP3K1	CDH1	0.612248	0.794813	767	9	119	73	1	Mutually_Exclusive	CDH1, MAP3K1	'9/192
KMT2C	CDH1	0.614156	0.760483	764	9	119	76	1	Mutually_Exclusive	CDH1, KMT2C	'9/195
NDUFS1	CDH1	0.615862	0	831	0	128	9	1	Mutually_Exclusive	CDH1, NDUFS1	'0/137
HMCN1	MAP3K1	0.623696	1.26586	834	6	76	52	1	Co_Occurence	HMCN1, MAP3K1	'6/128
BRCA1	PIK3CA	0.656825	1.26119	626	9	319	14	1	Co_Occurence	BRCA1, PIK3CA	'9/333
TP53	PGK1	0.665937	0.47986	633	1	4	330	1	Mutually_Exclusive	PGK1, TP53	'1/334
PIK3CA	PKLR	0.66731	0.486552	636	1	4	327	1	Mutually_Exclusive	PIK3CA, PKLR	'1/331
PIK3CA	NDUFS2	0.669901	0.388691	635	1	5	327	1	Mutually_Exclusive	NDUFS2, PIK3CA	'1/332
TP53	ALDOA	0.670099	0.383342	632	1	5	330	1	Mutually_Exclusive	ALDOA, TP53	'1/335
TP53	DONSON	0.670099	0.383342	632	1	5	330	1	Mutually_Exclusive	DONSON, TP53	'1/335
PCK1	PIK3CA	0.69447	1.46713	636	3	325	4	1	Co_Occurence	PCK1, PIK3CA	'3/329
MUC16	MAP3K1	0.705903	0.805675	794	7	75	92	1	Mutually_Exclusive	MAP3K1, MUC16	'7/167
MAP3K1	BRCA2	0.713961	0.463504	863	1	23	81	1	Mutually_Exclusive	BRCA2, MAP3K1	'1/104
MUC16	BRCA1	0.722747	1.32613	849	3	20	96	1	Co_Occurence	BRCA1, MUC16	'3/116
NDUFS1	PIK3CA	0.725773	0.555078	633	2	326	7	1	Mutually_Exclusive	NDUFS1, PIK3CA	'2/333
CDH1	BRCA1	0.757087	0.619307	819	2	21	126	1	Mutually_Exclusive	BRCA1, CDH1	'2/147
BRCA2	GATA3	0.758128	0.607063	821	2	123	22	1	Mutually_Exclusive	BRCA2, GATA3	'2/145
HMCN1	PIK3CA	0.774938	1.11467	603	21	307	37	1	Co_Occurence	HMCN1, PIK3CA	'21/344
FLG	GATA3	0.836815	0.799836	793	6	119	50	1	Mutually_Exclusive	FLG, GATA3	'6/169
HMCN1	GATA3	0.839667	1.08437	793	8	117	50	1	Co_Occurence	GATA3, HMCN1	'8/167
BRCA2	CDH1	1	0.936051	819	3	125	21	1	Mutually_Exclusive	BRCA2, CDH1	'3/146
COX15	PC	1	0	955	0	10	3	1	Mutually_Exclusive	COX15, PC	'0/13
BRCA1	LDHC	1	0	940	0	5	23	1	Mutually_Exclusive	BRCA1, LDHC	'0/28
NDUFS1	LDHC	1	0	954	0	5	9	1	Mutually_Exclusive	LDHC, NDUFS1	'0/14
BRCA1	PFKM	1	0	940	0	5	23	1	Mutually_Exclusive	BRCA1, PFKM	'0/28
NDUFS1	PFKM	1	0	954	0	5	9	1	Mutually_Exclusive	NDUFS1, PFKM	'0/14
BRCA1	PGK1	1	0	940	0	5	23	1	Mutually_Exclusive	BRCA1, PGK1	'0/28
NDUFS1	PGK1	1	0	954	0	5	9	1	Mutually_Exclusive	NDUFS1, PGK1	'0/14
BRCA1	PKLR	1	0	940	0	5	23	1	Mutually_Exclusive	BRCA1, PKLR	'0/28
NDUFS1	PKLR	1	0	954	0	5	9	1	Mutually_Exclusive	NDUFS1, PKLR	'0/14
MUC16	ATP5F1C	1	0	865	0	4	99	1	Mutually_Exclusive	ATP5F1C, MUC16	'0/103
PFKP	COX10	1	0	956	0	4	8	1	Mutually_Exclusive	COX10, PFKP	'0/12
PFKP	FBP1	1	0	956	0	4	8	1	Mutually_Exclusive	FBP1, PFKP	'0/12
PFKP	GPD1	1	0	956	0	4	8	1	Mutually_Exclusive	GPD1, PFKP	'0/12
PFKP	PIK3CA	1	1.1721	635	3	325	5	1	Co_Occurence	PFKP, PIK3CA	'3/330
PFKM	PIK3CA	1	1.30225	637	2	326	3	1	Co_Occurence	PFKM, PIK3CA	'2/329
PC	CDH1	1	0.727248	831	1	127	9	1	Mutually_Exclusive	CDH1, PC	'1/136
ATP5F1C	CDH1	1	0	836	0	128	4	1	Mutually_Exclusive	ATP5F1C, CDH1	'0/132
COX10	CDH1	1	0	836	0	128	4	1	Mutually_Exclusive	CDH1, COX10	'0/132
PFKP	GATA3	1	0.963167	836	1	124	7	1	Mutually_Exclusive	GATA3, PFKP	'1/131
DONSON	GATA3	1	0	837	0	125	6	1	Mutually_Exclusive	DONSON, GATA3	'0/131
ATP5F1C	GATA3	1	0	839	0	125	4	1	Mutually_Exclusive	ATP5F1C, GATA3	'0/129
COX10	GATA3	1	0	839	0	125	4	1	Mutually_Exclusive	COX10, GATA3	'0/129
FBP1	GATA3	1	0	839	0	125	4	1	Mutually_Exclusive	FBP1, GATA3	'0/129
GPD1	GATA3	1	0	839	0	125	4	1	Mutually_Exclusive	GATA3, GPD1	'0/129
TP53	MUC16	1	1.0074	572	34	65	297	1	Co_Occurence	MUC16, TP53	'34/362
COX15	KMT2C	1	0	880	0	85	3	1	Mutually_Exclusive	COX15, KMT2C	'0/88
GPD1	MAP3K1	1	0	882	0	82	4	1	Mutually_Exclusive	GPD1, MAP3K1	'0/86
LDHC	FLG	1	0	907	0	56	5	1	Mutually_Exclusive	FLG, LDHC	'0/61
ATP5F1C	BRCA2	1	0	940	0	24	4	1	Mutually_Exclusive	ATP5F1C, BRCA2	'0/28
COX10	BRCA2	1	0	940	0	24	4	1	Mutually_Exclusive	BRCA2, COX10	'0/28
GPD1	BRCA2	1	0	940	0	24	4	1	Mutually_Exclusive	BRCA2, GPD1	'0/28
PFKP	BRCA1	1	0	937	0	23	8	1	Mutually_Exclusive	BRCA1, PFKP	'0/31
ALDOA	BRCA1	1	0	939	0	23	6	1	Mutually_Exclusive	ALDOA, BRCA1	'0/29
COX15	BRCA1	1	0	942	0	23	3	1	Mutually_Exclusive	BRCA1, COX15	'0/26
ATP5F1C	PC	1	0	954	0	10	4	1	Mutually_Exclusive	ATP5F1C, PC	'0/14
COX10	PC	1	0	954	0	10	4	1	Mutually_Exclusive	COX10, PC	'0/14
FBP1	PC	1	0	954	0	10	4	1	Mutually_Exclusive	FBP1, PC	'0/14
HMCN1	NDUFS1	1	0	901	0	9	58	1	Mutually_Exclusive	HMCN1, NDUFS1	'0/67
BRCA2	NDUFS1	1	0	935	0	9	24	1	Mutually_Exclusive	BRCA2, NDUFS1	'0/33
BRCA1	NDUFS1	1	0	936	0	9	23	1	Mutually_Exclusive	BRCA1, NDUFS1	'0/32
DONSON	NDUFS1	1	0	953	0	9	6	1	Mutually_Exclusive	DONSON, NDUFS1	'0/15
NDUFS2	NDUFS1	1	0	953	0	9	6	1	Mutually_Exclusive	NDUFS1, NDUFS2	'0/15
BRCA2	PFKP	1	0	936	0	8	24	1	Mutually_Exclusive	BRCA2, PFKP	'0/32
COX15	PFKP	1	0	957	0	8	3	1	Mutually_Exclusive	COX15, PFKP	'0/11
COX20	PFKP	1	0	957	0	8	3	1	Mutually_Exclusive	COX20, PFKP	'0/11
PGK1	ALDOA	1	0	957	0	6	5	1	Mutually_Exclusive	ALDOA, PGK1	'0/11
PKLR	ALDOA	1	0	957	0	6	5	1	Mutually_Exclusive	ALDOA, PKLR	'0/11
PKLR	DONSON	1	0	957	0	6	5	1	Mutually_Exclusive	DONSON, PKLR	'0/11
PGK1	NDUFS2	1	0	957	0	6	5	1	Mutually_Exclusive	NDUFS2, PGK1	'0/11
PKLR	NDUFS2	1	0	957	0	6	5	1	Mutually_Exclusive	NDUFS2, PKLR	'0/11
BRCA2	LDHC	1	0	939	0	5	24	1	Mutually_Exclusive	BRCA2, LDHC	'0/29
PCK1	LDHC	1	0	956	0	5	7	1	Mutually_Exclusive	LDHC, PCK1	'0/12
BRCA2	PFKM	1	0	939	0	5	24	1	Mutually_Exclusive	BRCA2, PFKM	'0/29
PCK1	PFKM	1	0	956	0	5	7	1	Mutually_Exclusive	PCK1, PFKM	'0/12
BRCA1	ATP5F1C	1	0	941	0	4	23	1	Mutually_Exclusive	ATP5F1C, BRCA1	'0/27
COX10	ATP5F1C	1	0	960	0	4	4	1	Mutually_Exclusive	ATP5F1C, COX10	'0/8
FBP1	ATP5F1C	1	0	960	0	4	4	1	Mutually_Exclusive	ATP5F1C, FBP1	'0/8
GPD1	ATP5F1C	1	0	960	0	4	4	1	Mutually_Exclusive	ATP5F1C, GPD1	'0/8
FBP1	COX10	1	0	960	0	4	4	1	Mutually_Exclusive	COX10, FBP1	'0/8
GPD1	COX10	1	0	960	0	4	4	1	Mutually_Exclusive	COX10, GPD1	'0/8
BRCA1	FBP1	1	0	941	0	4	23	1	Mutually_Exclusive	BRCA1, FBP1	'0/27
GPD1	FBP1	1	0	960	0	4	4	1	Mutually_Exclusive	FBP1, GPD1	'0/8
MAP3K1	COX15	1	0	883	0	3	82	1	Mutually_Exclusive	COX15, MAP3K1	'0/85
NDUFS1	COX15	1	0	956	0	3	9	1	Mutually_Exclusive	COX15, NDUFS1	'0/12
PCK1	COX15	1	0	958	0	3	7	1	Mutually_Exclusive	COX15, PCK1	'0/10
ATP5F1C	COX15	1	0	961	0	3	4	1	Mutually_Exclusive	ATP5F1C, COX15	'0/7
COX10	COX15	1	0	961	0	3	4	1	Mutually_Exclusive	COX10, COX15	'0/7
FBP1	COX15	1	0	961	0	3	4	1	Mutually_Exclusive	COX15, FBP1	'0/7
GPD1	COX15	1	0	961	0	3	4	1	Mutually_Exclusive	COX15, GPD1	'0/7
NDUFS1	COX20	1	0	956	0	3	9	1	Mutually_Exclusive	COX20, NDUFS1	'0/12
ATP5F1C	COX20	1	0	961	0	3	4	1	Mutually_Exclusive	ATP5F1C, COX20	'0/7
COX10	COX20	1	0	961	0	3	4	1	Mutually_Exclusive	COX10, COX20	'0/7
FBP1	COX20	1	0	961	0	3	4	1	Mutually_Exclusive	COX20, FBP1	'0/7
GPD1	COX20	1	0	961	0	3	4	1	Mutually_Exclusive	COX20, GPD1	'0/7
MAP3K1	DMAC2	1	0	883	0	3	82	1	Mutually_Exclusive	DMAC2, MAP3K1	'0/85
NDUFS1	DMAC2	1	0	956	0	3	9	1	Mutually_Exclusive	DMAC2, NDUFS1	'0/12
ATP5F1C	DMAC2	1	0	961	0	3	4	1	Mutually_Exclusive	ATP5F1C, DMAC2	'0/7
COX10	DMAC2	1	0	961	0	3	4	1	Mutually_Exclusive	COX10, DMAC2	'0/7
FBP1	DMAC2	1	0	961	0	3	4	1	Mutually_Exclusive	DMAC2, FBP1	'0/7
GPD1	DMAC2	1	0	961	0	3	4	1	Mutually_Exclusive	DMAC2, GPD1	'0/7
NDUFS1	TP53	1	0.961927	631	3	328	6	1	Mutually_Exclusive	NDUFS1, TP53	'3/334
PFKM	TP53	1	1.28432	634	2	329	3	1	Co_Occurence	PFKM, TP53	'2/332
PKLR	TP53	1	1.28432	634	2	329	3	1	Co_Occurence	PKLR, TP53	'2/332
ATP5F1C	TP53	1	0.640676	634	1	330	3	1	Mutually_Exclusive	ATP5F1C, TP53	'1/333
COX10	TP53	1	0.640676	634	1	330	3	1	Mutually_Exclusive	COX10, TP53	'1/333
ALDOA	PIK3CA	1	0.975484	636	2	326	4	1	Mutually_Exclusive	ALDOA, PIK3CA	'2/330
ATP5F1C	PIK3CA	1	0.649605	637	1	327	3	1	Mutually_Exclusive	ATP5F1C, PIK3CA	'1/330
COX20	PIK3CA	1	0.975559	638	1	327	2	1	Mutually_Exclusive	COX20, PIK3CA	'1/329
DMAC2	PIK3CA	1	0.975559	638	1	327	2	1	Mutually_Exclusive	DMAC2, PIK3CA	'1/329
PFKM	TTN	1	1.20003	797	1	166	4	1	Co_Occurence	PFKM, TTN	'1/170
PKLR	TTN	1	1.20003	797	1	166	4	1	Co_Occurence	PKLR, TTN	'1/170
PFKP	CDH1	1	0.93706	833	1	127	7	1	Mutually_Exclusive	CDH1, PFKP	'1/134
LDHC	CDH1	1	0	835	0	128	5	1	Mutually_Exclusive	CDH1, LDHC	'0/133
PGK1	CDH1	1	0	835	0	128	5	1	Mutually_Exclusive	CDH1, PGK1	'0/133
COX15	CDH1	1	0	837	0	128	3	1	Mutually_Exclusive	CDH1, COX15	'0/131
COX20	CDH1	1	0	837	0	128	3	1	Mutually_Exclusive	CDH1, COX20	'0/131
DMAC2	CDH1	1	0	837	0	128	3	1	Mutually_Exclusive	CDH1, DMAC2	'0/131
KMT2C	GATA3	1	1.00272	769	11	114	74	1	Co_Occurence	GATA3, KMT2C	'11/188
LDHC	GATA3	1	0	838	0	125	5	1	Mutually_Exclusive	GATA3, LDHC	'0/130
PFKM	GATA3	1	0	838	0	125	5	1	Mutually_Exclusive	GATA3, PFKM	'0/130
PKLR	GATA3	1	0	838	0	125	5	1	Mutually_Exclusive	GATA3, PKLR	'0/130
COX15	GATA3	1	0	840	0	125	3	1	Mutually_Exclusive	COX15, GATA3	'0/128
DMAC2	GATA3	1	0	840	0	125	3	1	Mutually_Exclusive	DMAC2, GATA3	'0/128
PFKP	KMT2C	1	0	875	0	85	8	1	Mutually_Exclusive	KMT2C, PFKP	'0/93
LDHC	KMT2C	1	0	878	0	85	5	1	Mutually_Exclusive	KMT2C, LDHC	'0/90
PFKM	KMT2C	1	0	878	0	85	5	1	Mutually_Exclusive	KMT2C, PFKM	'0/90
ATP5F1C	KMT2C	1	0	879	0	85	4	1	Mutually_Exclusive	ATP5F1C, KMT2C	'0/89
GPD1	KMT2C	1	0	879	0	85	4	1	Mutually_Exclusive	GPD1, KMT2C	'0/89
FLG	MAP3K1	1	0.822656	834	4	78	52	1	Mutually_Exclusive	FLG, MAP3K1	'4/130
BRCA1	MAP3K1	1	1.02974	865	2	80	21	1	Co_Occurence	BRCA1, MAP3K1	'2/101
COX10	HMCN1	1	0	906	0	58	4	1	Mutually_Exclusive	COX10, HMCN1	'0/62
ATP5F1C	FLG	1	0	908	0	56	4	1	Mutually_Exclusive	ATP5F1C, FLG	'0/60
COX15	FLG	1	0	909	0	56	3	1	Mutually_Exclusive	COX15, FLG	'0/59
COX15	BRCA2	1	0	941	0	24	3	1	Mutually_Exclusive	BRCA2, COX15	'0/27
NDUFS1	PC	1	0	949	0	10	9	1	Mutually_Exclusive	NDUFS1, PC	'0/19
PGK1	PC	1	0	953	0	10	5	1	Mutually_Exclusive	PC, PGK1	'0/15
PKLR	PC	1	0	953	0	10	5	1	Mutually_Exclusive	PC, PKLR	'0/15
PFKP	NDUFS1	1	0	951	0	9	8	1	Mutually_Exclusive	NDUFS1, PFKP	'0/17
PCK1	NDUFS1	1	0	952	0	9	7	1	Mutually_Exclusive	NDUFS1, PCK1	'0/16
ATP5F1C	NDUFS1	1	0	955	0	9	4	1	Mutually_Exclusive	ATP5F1C, NDUFS1	'0/13
COX10	NDUFS1	1	0	955	0	9	4	1	Mutually_Exclusive	COX10, NDUFS1	'0/13
FBP1	NDUFS1	1	0	955	0	9	4	1	Mutually_Exclusive	FBP1, NDUFS1	'0/13
GPD1	NDUFS1	1	0	955	0	9	4	1	Mutually_Exclusive	GPD1, NDUFS1	'0/13
PCK1	PFKP	1	0	953	0	8	7	1	Mutually_Exclusive	PCK1, PFKP	'0/15
PKLR	PFKP	1	0	955	0	8	5	1	Mutually_Exclusive	PFKP, PKLR	'0/13
ALDOA	PCK1	1	0	955	0	7	6	1	Mutually_Exclusive	ALDOA, PCK1	'0/13
ATP5F1C	PCK1	1	0	957	0	7	4	1	Mutually_Exclusive	ATP5F1C, PCK1	'0/11
COX10	PCK1	1	0	957	0	7	4	1	Mutually_Exclusive	COX10, PCK1	'0/11
GPD1	PCK1	1	0	957	0	7	4	1	Mutually_Exclusive	GPD1, PCK1	'0/11
ATP5F1C	ALDOA	1	0	958	0	6	4	1	Mutually_Exclusive	ALDOA, ATP5F1C	'0/10
GPD1	ALDOA	1	0	958	0	6	4	1	Mutually_Exclusive	ALDOA, GPD1	'0/10
COX15	ALDOA	1	0	959	0	6	3	1	Mutually_Exclusive	ALDOA, COX15	'0/9
COX20	ALDOA	1	0	959	0	6	3	1	Mutually_Exclusive	ALDOA, COX20	'0/9
DMAC2	ALDOA	1	0	959	0	6	3	1	Mutually_Exclusive	ALDOA, DMAC2	'0/9
FBP1	DONSON	1	0	958	0	6	4	1	Mutually_Exclusive	DONSON, FBP1	'0/10
GPD1	DONSON	1	0	958	0	6	4	1	Mutually_Exclusive	DONSON, GPD1	'0/10
COX15	DONSON	1	0	959	0	6	3	1	Mutually_Exclusive	COX15, DONSON	'0/9
ATP5F1C	NDUFS2	1	0	958	0	6	4	1	Mutually_Exclusive	ATP5F1C, NDUFS2	'0/10
COX10	NDUFS2	1	0	958	0	6	4	1	Mutually_Exclusive	COX10, NDUFS2	'0/10
FBP1	NDUFS2	1	0	958	0	6	4	1	Mutually_Exclusive	FBP1, NDUFS2	'0/10
GPD1	NDUFS2	1	0	958	0	6	4	1	Mutually_Exclusive	GPD1, NDUFS2	'0/10
COX15	NDUFS2	1	0	959	0	6	3	1	Mutually_Exclusive	COX15, NDUFS2	'0/9
PGK1	LDHC	1	0	958	0	5	5	1	Mutually_Exclusive	LDHC, PGK1	'0/10
PKLR	LDHC	1	0	958	0	5	5	1	Mutually_Exclusive	LDHC, PKLR	'0/10
ATP5F1C	LDHC	1	0	959	0	5	4	1	Mutually_Exclusive	ATP5F1C, LDHC	'0/9
COX10	LDHC	1	0	959	0	5	4	1	Mutually_Exclusive	COX10, LDHC	'0/9
FBP1	LDHC	1	0	959	0	5	4	1	Mutually_Exclusive	FBP1, LDHC	'0/9
GPD1	LDHC	1	0	959	0	5	4	1	Mutually_Exclusive	GPD1, LDHC	'0/9
COX15	LDHC	1	0	960	0	5	3	1	Mutually_Exclusive	COX15, LDHC	'0/8
COX20	LDHC	1	0	960	0	5	3	1	Mutually_Exclusive	COX20, LDHC	'0/8
PGK1	PFKM	1	0	958	0	5	5	1	Mutually_Exclusive	PFKM, PGK1	'0/10
PKLR	PFKM	1	0	958	0	5	5	1	Mutually_Exclusive	PFKM, PKLR	'0/10
ATP5F1C	PFKM	1	0	959	0	5	4	1	Mutually_Exclusive	ATP5F1C, PFKM	'0/9
COX10	PFKM	1	0	959	0	5	4	1	Mutually_Exclusive	COX10, PFKM	'0/9
FBP1	PFKM	1	0	959	0	5	4	1	Mutually_Exclusive	FBP1, PFKM	'0/9
GPD1	PFKM	1	0	959	0	5	4	1	Mutually_Exclusive	GPD1, PFKM	'0/9
COX15	PFKM	1	0	960	0	5	3	1	Mutually_Exclusive	COX15, PFKM	'0/8
DMAC2	PFKM	1	0	960	0	5	3	1	Mutually_Exclusive	DMAC2, PFKM	'0/8
COX10	PGK1	1	0	959	0	5	4	1	Mutually_Exclusive	COX10, PGK1	'0/9
GPD1	PGK1	1	0	959	0	5	4	1	Mutually_Exclusive	GPD1, PGK1	'0/9
COX15	PGK1	1	0	960	0	5	3	1	Mutually_Exclusive	COX15, PGK1	'0/8
COX20	PGK1	1	0	960	0	5	3	1	Mutually_Exclusive	COX20, PGK1	'0/8
DMAC2	PGK1	1	0	960	0	5	3	1	Mutually_Exclusive	DMAC2, PGK1	'0/8
ATP5F1C	PKLR	1	0	959	0	5	4	1	Mutually_Exclusive	ATP5F1C, PKLR	'0/9
COX10	PKLR	1	0	959	0	5	4	1	Mutually_Exclusive	COX10, PKLR	'0/9
GPD1	PKLR	1	0	959	0	5	4	1	Mutually_Exclusive	GPD1, PKLR	'0/9
COX15	PKLR	1	0	960	0	5	3	1	Mutually_Exclusive	COX15, PKLR	'0/8
COX20	PKLR	1	0	960	0	5	3	1	Mutually_Exclusive	COX20, PKLR	'0/8
DMAC2	PKLR	1	0	960	0	5	3	1	Mutually_Exclusive	DMAC2, PKLR	'0/8
COX20	COX15	1	0	962	0	3	3	1	Mutually_Exclusive	COX15, COX20	'0/6
DMAC2	COX15	1	0	962	0	3	3	1	Mutually_Exclusive	COX15, DMAC2	'0/6

## Sheet: Supplementary Table S4
Table S4. Prediction of pathogenicity based on the idealized databases to verify the points of the mutations found.
Uploaded_variation	Location	Consequence	SYMBOL	HGVSc	Amino_acids	Existing_variation	PUBMED	SIFT	PolyPhen	EVE_CLASS	EVE_SCORE	ada_score	CADD	BayesDel	GERP	LOEUF	PROVEAN
ENST00000309244:c.491G>A	19:51347006-51347006	missense_variant	ETFB	ENST00000309244.9:c.491G>A	R/Q	rs104894677,CM940380,COSV100164354,COSV100164357	7912128	deleterious_low_confidence(0.02)	possibly_damaging(0.832)	Uncertain	0.593395	-	28.3	Damaging	5.26	0.825	Damaging
ENST00000234590:c.689C>A	1:8865461-8865461	missense_variant	ENO1	ENST00000234590.10:c.689C>A	A/D	-	-	deleterious_low_confidence(0)	probably_damaging(0.982)	-	-	-	25.3	Damaging	5.66	0.864	Damaging
ENST00000375499:c.317A>G	1:17028706-17028706	missense_variant	SDHB	ENST00000375499.8:c.317A>G	N/S	rs934514080,COSV64965576	-	tolerated_low_confidence(0.08)	benign(0.147)	Benign	0.2816	-	23.6	Damaging	6.17	0.825	Neutral
ENST00000335514:c.5C>G	1:28236188-28236188	missense_variant	ATP5IF1	ENST00000335514.10:c.5C>G	A/G	COSV55283442	-	deleterious(0)	probably_damaging(0.997)	-	-	-	25.4	Damaging	5.1	1.732	Neutral
ENST00000335514:c.95_131del	1:28236367-28236404	frameshift_variant	ATP5IF1	ENST00000335514.10:c.95_131del	NVDRGAGSIREAG/X	COSV55283461	-	-	-	-	-	-	-	-	-	1.732	-
ENST00000372967:c.137G>A	1:39028861-39028861	missense_variant	NDUFS5	ENST00000372967.3:c.137G>A	G/E	COSV100880449	-	deleterious(0)	probably_damaging(1)	-	-	-	25	Damaging	5.72	1.353	Damaging
ENST00000372967:c.206G>A	1:39028930-39028930	missense_variant	NDUFS5	ENST00000372967.3:c.206G>A	R/Q	rs368988409,COSV65892286	-	tolerated(0.13)	benign(0.114)	-	-	-	21.5	Tolerated	5.72	1.353	Neutral
ENST00000426263:c.1350C>T	1:42927170-42927170	synonymous_variant	SLC2A1	ENST00000426263.10:c.1350C>T	F	COSV100995850	-	-	-	-	-	-	11.57	-	-	0.241	-
ENST00000426263:c.1185C>T	1:42927698-42927698	synonymous_variant	SLC2A1	ENST00000426263.10:c.1185C>T	F	rs1570590937,CD057264,COSV65287963	-	-	-	-	-	-	10.6	-	-	0.241	-
ENST00000426263:c.1182C>T	1:42927701-42927701	synonymous_variant	SLC2A1	ENST00000426263.10:c.1182C>T	L	COSV65286602,COSV65286697	-	-	-	-	-	-	9.1	-	-	0.241	-
ENST00000426263:c.475C>G	1:42930667-42930667	missense_variant	SLC2A1	ENST00000426263.10:c.475C>G	L/V	COSV100995920	-	deleterious_low_confidence(0.01)	benign(0.142)	Benign	0.270777	-	22.1	Tolerated	5.51	0.241	Damaging
ENST00000426263:c.243C>T	1:42931078-42931078	synonymous_variant	SLC2A1	ENST00000426263.10:c.243C>T	F	rs1485968744,COSV65288322	-	-	-	-	-	-	12.62	-	-	0.241	-
ENST00000574428:c.630del	1:46645214-46645215	frameshift_variant	ATPAF1	ENST00000574428.6:c.630del	F/X	rs1310890099,COSV61305396	-	-	-	-	-	-	-	-	-	0.716	-
ENST00000574428:c.525C>T	1:46653832-46653832	synonymous_variant	ATPAF1	ENST00000574428.6:c.525C>T	V	COSV61305454	-	-	-	-	-	-	16.85	-	-	0.716	-
ENST00000574428:c.349G>A	1:46665282-46665282	missense_variant	ATPAF1	ENST00000574428.6:c.349G>A	D/N	COSV61305098	-	deleterious(0)	possibly_damaging(0.84)	-	-	-	29.7	Tolerated	5.89	0.716	-
ENST00000371538:c.671G>C	1:52687745-52687745	missense_variant	COA7	ENST00000371538.5:c.671G>C	G/A	COSV65299551	-	tolerated(1)	benign(0)	-	-	-	0.063	Tolerated	5.55	1.02	Neutral
ENST00000371538:c.343G>A	1:52688073-52688073	missense_variant	COA7	ENST00000371538.5:c.343G>A	G/S	COSV65299614	-	deleterious(0)	possibly_damaging(0.816)	Uncertain	0.390651	-	25.4	Damaging	5.73	1.02	Damaging
ENST00000369722:c.155G>T	1:111454288-111454288	missense_variant	ATP5PB	ENST00000369722.8:c.155G>T	G/V	COSV52385409	-	deleterious(0)	probably_damaging(0.992)	-	-	-	28.8	Damaging	4.79	0.867	Damaging
ENST00000369722:c.159A>G	1:111454292-111454292	synonymous_variant	ATP5PB	ENST00000369722.8:c.159A>G	K	COSV52385413	-	-	-	-	-	-	12.53	-	-	0.867	-
ENST00000369722:c.482A>G	1:111456724-111456724	missense_variant	ATP5PB	ENST00000369722.8:c.482A>G	Q/R	COSV63854047	-	deleterious(0)	benign(0.13)	-	-	-	23.1	Tolerated	5.22	0.867	Neutral
ENST00000369722:c.633A>G	1:111459576-111459576	synonymous_variant	ATP5PB	ENST00000369722.8:c.633A>G	E	COSV63854148	-	-	-	-	-	-	7.705	-	-	0.867	-
ENST00000342741:c.1592G>A	1:155291782-155291782	missense_variant	PKLR	ENST00000342741.6:c.1592G>A	R/H	rs974898528,COSV61360435	-	tolerated_low_confidence(0.18)	benign(0.009)	-	-	-	20.1	Tolerated	4.85	0.923	Neutral
ENST00000342741:c.1401T>G	1:155293212-155293212	missense_variant	PKLR	ENST00000342741.6:c.1401T>G	C/W	COSV61362687	-	deleterious_low_confidence(0.02)	probably_damaging(0.927)	-	-	-	22.8	Damaging	4.54	0.923	Damaging
ENST00000342741:c.589G>A	1:155295221-155295221	missense_variant	PKLR	ENST00000342741.6:c.589G>A	A/T	COSV100713000	-	tolerated_low_confidence(0.08)	benign(0.026)	-	-	-	15.02	Tolerated	4.2	0.923	Neutral
ENST00000342741:c.501G>A	1:155295443-155295443	synonymous_variant	PKLR	ENST00000342741.6:c.501G>A	L	COSV61362522	-	-	-	-	-	-	8.479	-	-	0.923	-
ENST00000342741:c.483G>C	1:155295461-155295461	missense_variant	PKLR	ENST00000342741.6:c.483G>C	E/D	COSV61360218	-	deleterious_low_confidence(0)	possibly_damaging(0.827)	-	-	-	23.4	Damaging	4.14	0.923	Damaging
ENST00000342741:c.472A>C	1:155295472-155295472	missense_variant	PKLR	ENST00000342741.6:c.472A>C	K/Q	COSV61360878	-	deleterious_low_confidence(0)	probably_damaging(0.983)	-	-	-	26.1	Damaging	4.14	0.923	Damaging
ENST00000367993:c.103C>T	1:161203444-161203444	missense_variant	NDUFS2	ENST00000367993.7:c.103C>T	R/W	rs1352784505,COSV100917458,COSV63487652	-	deleterious_low_confidence(0.01)	possibly_damaging(0.753)	-	-	-	32	Damaging	4.94	0.56	Neutral
ENST00000367993:c.719T>G	1:161210127-161210127	missense_variant	NDUFS2	ENST00000367993.7:c.719T>G	L/R	COSV63487523	-	deleterious_low_confidence(0)	probably_damaging(0.981)	Pathogenic	0.720903	-	32	Damaging	5.29	0.56	Damaging
ENST00000367993:c.898T>C	1:161210622-161210622	missense_variant	NDUFS2	ENST00000367993.7:c.898T>C	W/R	COSV57154961	-	deleterious_low_confidence(0)	possibly_damaging(0.474)	Uncertain	0.578219	-	29.6	Damaging	5.15	0.56	Damaging
ENST00000367993:c.1058C>A	1:161212422-161212422	missense_variant	NDUFS2	ENST00000367993.7:c.1058C>A	P/H	COSV57155862	-	deleterious_low_confidence(0.05)	possibly_damaging(0.734)	Uncertain	0.393617	-	24.5	Tolerated	4.86	0.56	Neutral
ENST00000367993:c.1276G>A	1:161213712-161213712	missense_variant	NDUFS2	ENST00000367993.7:c.1276G>A	A/T	CM109825,COSV57156156	-	deleterious_low_confidence(0)	possibly_damaging(0.864)	Benign	0.337875	-	28.4	Damaging	5.53	0.56	Damaging
ENST00000367993:c.1363G>A	1:161214164-161214164	missense_variant	NDUFS2	ENST00000367993.7:c.1363G>A	D/N	COSV57154541,COSV99058137	-	deleterious_low_confidence(0.01)	probably_damaging(0.987)	Uncertain	0.632873	-	32	Damaging	5.25	0.56	Damaging
ENST00000367993:c.1387C>T	1:161214188-161214188	missense_variant	NDUFS2	ENST00000367993.7:c.1387C>T	R/W	rs932640288,COSV57154508	-	deleterious_low_confidence(0)	probably_damaging(1)	Pathogenic	0.930996	-	28.7	Damaging	5.35	0.56	Damaging
ENST00000366777:c.93C>T	1:226961478-226961478	synonymous_variant	COQ8A	ENST00000366777.4:c.93C>T	G	COSV64659306	-	-	-	-	-	-	10.3	-	-	1.004	-
ENST00000366777:c.946C>G	1:226982900-226982900	missense_variant	COQ8A	ENST00000366777.4:c.946C>G	L/V	COSV64657571	-	tolerated(0.07)	possibly_damaging(0.466)	Benign	0.343722	-	22.2	Tolerated	5.66	1.004	Neutral
ENST00000366777:c.1281C>T	1:226984118-226984118	synonymous_variant	COQ8A	ENST00000366777.4:c.1281C>T	F	COSV100825555	-	-	-	-	-	-	11	-	-	1.004	-
ENST00000366777:c.1686C>T	1:226986479-226986479	synonymous_variant	COQ8A	ENST00000366777.4:c.1686C>T	A	rs1262060890,COSV100504150	-	-	-	-	-	-	9.839	-	-	1.004	-
ENST00000366777:c.1776C>A	1:226986569-226986569	synonymous_variant	COQ8A	ENST00000366777.4:c.1776C>A	P	COSV62014227	-	-	-	-	-	-	4.563	-	-	1.004	-
ENST00000366613:c.42C>T	1:234373760-234373760	synonymous_variant	COA6	ENST00000366613.1:c.42C>T	F	COSV100784536	-	-	-	-	-	-	9.465	-	-	1.213	-
ENST00000366613:c.187G>A	1:234374294-234374294	missense_variant	COA6	ENST00000366613.1:c.187G>A	D/N	COSV64016677	-	deleterious(0)	probably_damaging(0.999)	Uncertain	0.362742	-	32	Damaging	5.09	1.213	Damaging
ENST00000366613:c.262T>A	1:234374369-234374369	missense_variant	COA6	ENST00000366613.1:c.262T>A	S/T	COSV64016900	-	deleterious(0.01)	possibly_damaging(0.514)	Benign	0.238503	-	23	Tolerated	4.95	1.213	Neutral
ENST00000366613:c.302G>A	1:234383742-234383742	missense_variant	COA6	ENST00000366613.1:c.302G>A	R/K	rs1399522448,COSV100784600,COSV64016991	-	deleterious(0)	probably_damaging(0.989)	Benign	0.12221	-	23.2	Damaging	5.63	1.213	Neutral
ENST00000411948:c.238_243del	1:244843056-244843062	inframe_deletion	COX20	ENST00000411948.7:c.238_243del	NY/-	-	-	-	-	-	-	-	-	-	-	1.48	-
ENST00000411948:c.266G>T	1:244843085-244843085	missense_variant	COX20	ENST00000411948.7:c.266G>T	R/I	COSV63673330,COSV63674338	-	deleterious(0.01)	probably_damaging(0.95)	Uncertain	0.383752	-	26.8	Damaging	5.63	1.48	Damaging
ENST00000411948:c.325G>C	1:244843144-244843144	missense_variant	COX20	ENST00000411948.7:c.325G>C	E/Q	COSV63673519	-	tolerated(0.1)	benign(0.429)	Benign	0.196887	-	22.6	Tolerated	5.63	1.48	Neutral
ENST00000381125:c.176T>A	10:3082451-3082451	missense_variant	PFKP	ENST00000381125.9:c.176T>A	F/Y	COSV101127423	-	deleterious_low_confidence(0)	possibly_damaging(0.907)	-	-	-	25.2	Damaging	4.31	0.929	Neutral
ENST00000381125:c.856G>A	10:3107295-3107295	missense_variant	PFKP	ENST00000381125.9:c.856G>A	E/K	COSV66900816	-	deleterious_low_confidence(0)	benign(0.223)	-	-	-	23.7	Tolerated	4.89	0.929	Neutral
ENST00000381125:c.1141C>T	10:3112273-3112273	stop_gained	PFKP	ENST00000381125.9:c.1141C>T	R/*	rs575893132,COSV66897806	-	-	-	-	-	-	40	Damaging	5.39	0.929	-
ENST00000381125:c.1425C>T	10:3116829-3116829	synonymous_variant	PFKP	ENST00000381125.9:c.1425C>T	S	COSV66901762	-	-	-	-	-	-	9.229	-	-	0.929	-
ENST00000381125:c.1684-4714G>C	10:3125105-3125105	intron_variant	PFKP	ENST00000381125.9:c.1684-4714G>C	-	-	-	-	-	-	-	-	3.793	-	-	0.929	-
ENST00000381125:c.1858G>C	10:3132389-3132389	missense_variant	PFKP	ENST00000381125.9:c.1858G>C	E/Q	COSV101126700	-	deleterious_low_confidence(0.01)	benign(0.029)	-	-	-	22.3	Damaging	5.19	0.929	Neutral
ENST00000381125:c.1909A>G	10:3132440-3132440	missense_variant,splice_region_variant	PFKP	ENST00000381125.9:c.1909A>G	R/G	COSV66891593	-	deleterious_low_confidence(0)	probably_damaging(0.995)	-	-	0.997441	32	Damaging	5.04	0.929	Damaging
ENST00000381125:c.1994G>T	10:3133286-3133286	missense_variant	PFKP	ENST00000381125.9:c.1994G>T	R/M	COSV56527746,COSV56538231	-	deleterious_low_confidence(0)	probably_damaging(1)	-	-	-	26.4	Damaging	5.28	0.929	Damaging
ENST00000381125:c.2048G>A	10:3134508-3134508	missense_variant	PFKP	ENST00000381125.9:c.2048G>A	R/K	rs1005105870,COSV99828385	-	deleterious_low_confidence(0)	probably_damaging(1)	-	-	-	29.8	Damaging	4.7	0.929	Damaging
ENST00000381125:c.2216C>T	10:3135829-3135829	missense_variant	PFKP	ENST00000381125.9:c.2216C>T	T/M	rs199868194,COSV56539933	-	deleterious_low_confidence(0)	probably_damaging(0.922)	-	-	-	24.4	Damaging	4.92	0.929	Damaging
ENST00000356708:c.196G>T	10:7797151-7797151	missense_variant	ATP5F1C	ENST00000356708.12:c.196G>T	A/S	COSV59622819	-	deleterious(0.02)	possibly_damaging(0.765)	-	-	-	26.6	Damaging	5.17	0.812	Neutral
ENST00000356708:c.323C>T	10:7799089-7799089	missense_variant	ATP5F1C	ENST00000356708.12:c.323C>T	S/F	COSV100184325	-	tolerated(0.06)	benign(0.298)	-	-	-	23.1	Damaging	5.46	0.812	Damaging
ENST00000356708:c.361C>A	10:7799127-7799127	missense_variant	ATP5F1C	ENST00000356708.12:c.361C>A	L/I	-	-	tolerated(0.05)	benign(0.066)	-	-	-	13.55	Tolerated	5.46	0.812	Neutral
ENST00000356708:c.362_379del	10:7799127-7799145	inframe_deletion	ATP5F1C	ENST00000356708.12:c.362_379del	LTAAGKE/Q	-	-	-	-	-	-	-	-	-	-	0.812	-
ENST00000333926:c.217C>T	10:58277302-58277302	missense_variant	CISD1	ENST00000333926.6:c.217C>T	R/C	rs1839326223	-	deleterious(0.02)	probably_damaging(0.961)	-	-	-	29	Damaging	6.17	1.445	Damaging
ENST00000354624:c.411C>T	10:69233049-69233049	synonymous_variant	HKDC1	ENST00000354624.6:c.411C>T	F	COSV100664745	-	-	-	-	-	-	10.96	-	-	0.864	-
ENST00000354624:c.720G>T	10:69243210-69243210	missense_variant	HKDC1	ENST00000354624.6:c.720G>T	E/D	COSV63576540	-	deleterious_low_confidence(0)	probably_damaging(0.987)	Pathogenic	0.690235	-	24.3	Damaging	5.44	0.864	Neutral
ENST00000354624:c.859A>C	10:69243349-69243349	missense_variant	HKDC1	ENST00000354624.6:c.859A>C	N/H	COSV63576039	-	deleterious_low_confidence(0.03)	benign(0.338)	Uncertain	0.594034	-	24.8	Damaging	5.23	0.864	Damaging
ENST00000354624:c.885G>C	10:69246088-69246088	missense_variant	HKDC1	ENST00000354624.6:c.885G>C	K/N	COSV100664513	-	deleterious_low_confidence(0)	probably_damaging(0.999)	Uncertain	0.618054	-	27.1	Damaging	4.24	0.864	Damaging
ENST00000354624:c.1597C>T	10:69250316-69250316	missense_variant	HKDC1	ENST00000354624.6:c.1597C>T	L/F	COSV63577049	-	deleterious_low_confidence(0)	possibly_damaging(0.898)	Pathogenic	0.721201	-	22.8	Damaging	5.2	0.864	Damaging
ENST00000359426:c.88C>T	10:69343851-69343851	missense_variant	HK1	ENST00000359426.7:c.88C>T	R/W	rs963045215,COSV53862677	-	deleterious_low_confidence(0)	probably_damaging(0.963)	Benign	0.286792	-	29.3	Damaging	5.31	0.326	Damaging
ENST00000359426:c.807A>G	10:69369556-69369556	synonymous_variant	HK1	ENST00000359426.7:c.807A>G	S	COSV100067637	-	-	-	-	-	-	1.387	-	-	0.326	-
ENST00000359426:c.850G>A	10:69369599-69369599	missense_variant	HK1	ENST00000359426.7:c.850G>A	G/R	COSV53864212	-	deleterious_low_confidence(0)	probably_damaging(0.978)	Benign	0.315453	-	25.1	Damaging	5.34	0.326	Neutral
ENST00000359426:c.1743C>T	10:69384819-69384819	synonymous_variant	HK1	ENST00000359426.7:c.1743C>T	C	rs749313647,COSV53856627	-	-	-	-	-	-	12.9	-	-	0.326	-
ENST00000359426:c.2365C>T	10:69395095-69395095	stop_gained	HK1	ENST00000359426.7:c.2365C>T	Q/*	COSV53860306	-	-	-	-	-	-	48	Damaging	5.29	0.326	-
ENST00000359426:c.2427G>C	10:69398646-69398646	synonymous_variant	HK1	ENST00000359426.7:c.2427G>C	L	COSV53853647,COSV53859252	-	-	-	-	-	-	9.086	-	-	0.326	-
ENST00000359426:c.2680G>C	10:69401061-69401061	missense_variant	HK1	ENST00000359426.7:c.2680G>C	E/Q	-	-	deleterious_low_confidence(0)	probably_damaging(0.954)	Uncertain	0.551094	-	32	Damaging	5.78	0.326	Neutral
ENST00000334828:c.261C>G	10:97430500-97430500	synonymous_variant	PGAM1	ENST00000334828.6:c.261C>G	L	COSV58355375	-	-	-	-	-	-	8.989	-	-	1.676	-
ENST00000334828:c.301G>A	10:97430540-97430540	missense_variant	PGAM1	ENST00000334828.6:c.301G>A	A/T	-	-	deleterious(0.03)	benign(0.041)	-	-	-	23.7	Damaging	5.59	1.676	Damaging
ENST00000016171:c.697C>T	10:99724009-99724009	missense_variant	COX15	ENST00000016171.6:c.697C>T	L/F	COSV50011902	-	tolerated(0.05)	benign(0.36)	Benign	0.183138	-	23.7	Damaging	4.75	1.327	Damaging
ENST00000016171:c.586C>G	10:99724120-99724120	missense_variant	COX15	ENST00000016171.6:c.586C>G	L/V	COSV50012164	-	deleterious(0.02)	possibly_damaging(0.842)	Benign	0.167131	-	24.4	Damaging	4.71	1.327	Neutral
ENST00000016171:c.472C>A	10:99727078-99727078	missense_variant	COX15	ENST00000016171.6:c.472C>A	L/I	COSV50012352	-	tolerated(0.11)	benign(0.019)	Benign	0.151854	-	15.28	Tolerated	5.33	1.327	Neutral
ENST00000379412:c.931G>A	11:18407126-18407126	missense_variant	LDHA	ENST00000379412.9:c.931G>A	G/R	rs199859192,COSV57041331	-	deleterious_low_confidence(0.03)	probably_damaging(0.948)	-	-	-	33	Damaging	4.88	0.58	Damaging
ENST00000280704:c.16G>C	11:18412733-18412733	missense_variant	LDHC	ENST00000280704.8:c.16G>C	E/Q	COSV104559525,COSV55004147	-	tolerated_low_confidence(0.17)	benign(0.023)	-	-	-	22	Tolerated	5.38	1.052	Neutral
ENST00000280704:c.16G>C	11:18412733-18412733	downstream_gene_variant	LDHA	-	-	COSV104559525,COSV55004147	-	-	-	-	-	-	22	-	-	-	-
ENST00000280704:c.574G>A	11:18434895-18434895	missense_variant	LDHC	ENST00000280704.8:c.574G>A	E/K	COSV55004993	-	deleterious_low_confidence(0)	probably_damaging(0.999)	-	-	-	32	Damaging	4.67	1.052	Damaging
ENST00000280704:c.590G>C	11:18434911-18434911	missense_variant,splice_region_variant	LDHC	ENST00000280704.8:c.590G>C	S/T	COSV99772486,COSV99772720	-	deleterious_low_confidence(0.01)	benign(0.19)	-	-	0.925745	26.1	Damaging	4.67	1.052	Damaging
ENST00000280704:c.739T>C	11:18446238-18446238	missense_variant	LDHC	ENST00000280704.8:c.739T>C	Y/H	COSV55005257	-	deleterious_low_confidence(0)	probably_damaging(0.999)	-	-	-	28	Damaging	4.78	1.052	Damaging
ENST00000280704:c.992T>G	11:18451120-18451120	missense_variant	LDHC	ENST00000280704.8:c.992T>G	I/R	COSV99772616	-	tolerated_low_confidence(0.12)	benign(0)	-	-	-	0.015	Tolerated	4.83	1.052	Neutral
ENST00000263774:c.146C>G	11:47580537-47580537	missense_variant	NDUFS3	ENST00000263774.9:c.146C>G	P/R	COSV99772187	-	deleterious_low_confidence(0.01)	benign(0.328)	-	-	-	22.8	Tolerated	5.54	1.03	Neutral
ENST00000263774:c.276C>T	11:47580879-47580879	synonymous_variant	NDUFS3	ENST00000263774.9:c.276C>T	G	rs370226671,COSV99772247	-	-	-	-	-	-	1.858	-	-	1.03	-
ENST00000263774:c.512G>A	11:47582353-47582353	stop_gained	NDUFS3	ENST00000263774.9:c.512G>A	W/*	COSV99772229	-	-	-	-	-	-	44	Damaging	5.87	1.03	-
ENST00000263774:c.579C>T	11:47582420-47582420	synonymous_variant	NDUFS3	ENST00000263774.9:c.579C>T	F	rs778392027,COSV99772350	-	-	-	-	-	-	10.91	-	-	1.03	-
ENST00000263774:c.700G>T	11:47584386-47584386	missense_variant	NDUFS3	ENST00000263774.9:c.700G>T	D/Y	COSV55454099	-	deleterious(0)	probably_damaging(0.988)	-	-	-	32	Damaging	5.85	1.03	Damaging
ENST00000301761:c.251T>C	11:61437839-61437839	missense_variant	SDHAF2	ENST00000301761.7:c.251T>C	I/T	COSV100073845	-	deleterious(0)	probably_damaging(0.998)	Pathogenic	0.791265	-	28.1	Damaging	6.17	1.713	Damaging
ENST00000301761:c.331G>A	11:61438074-61438074	missense_variant	SDHAF2	ENST00000301761.7:c.331G>A	E/K	rs145616631,COSV100073944	-	tolerated(0.06)	possibly_damaging(0.824)	Benign	0.222685	-	26.3	Damaging	6.17	1.713	Neutral
ENST00000393955:c.3486G>A	11:66848950-66848950	synonymous_variant	PC	ENST00000393955.6:c.3486G>A	V	COSV100547139	-	-	-	-	-	-	6.509	-	-	0.435	-
ENST00000393955:c.3129G>A	11:66849629-66849629	synonymous_variant	PC	ENST00000393955.6:c.3129G>A	K	COSV100547140	-	-	-	-	-	-	4.977	-	-	0.435	-
ENST00000393955:c.3026C>A	11:66849732-66849732	stop_gained	PC	ENST00000393955.6:c.3026C>A	S/*	COSV58992778,COSV58993342,COSV58993758	-	-	-	-	-	-	39	Damaging	4.89	0.435	-
ENST00000393955:c.2289C>T	11:66850858-66850858	synonymous_variant	PC	ENST00000393955.6:c.2289C>T	F	COSV100547117	-	-	-	-	-	-	9.818	-	-	0.435	-
ENST00000393955:c.1848G>A	11:66851924-66851924	missense_variant	PC	ENST00000393955.6:c.1848G>A	M/I	COSV67370830	-	deleterious_low_confidence(0)	benign(0.021)	Benign	0.318648	-	23.3	Damaging	4.56	0.435	Neutral
ENST00000393955:c.1748G>A	11:66852516-66852516	missense_variant	PC	ENST00000393955.6:c.1748G>A	R/H	rs119103242,CM092838,COSV58921076	19306334	deleterious_low_confidence(0)	probably_damaging(1)	Pathogenic	0.925272	-	27.2	Damaging	5.53	0.435	Damaging
ENST00000393955:c.1726T>G	11:66852538-66852538	missense_variant	PC	ENST00000393955.6:c.1726T>G	S/A	COSV58920958	-	deleterious_low_confidence(0)	probably_damaging(1)	Pathogenic	0.871534	-	27	Damaging	5.53	0.435	Damaging
ENST00000393955:c.1378G>A	11:66853374-66853374	missense_variant	PC	ENST00000393955.6:c.1378G>A	A/T	rs1945622513,COSV58921259	-	deleterious_low_confidence(0.01)	benign(0.106)	Benign	0.14869	-	23.5	Tolerated	4.03	0.435	Neutral
ENST00000393955:c.1217G>A	11:66863925-66863925	missense_variant	PC	ENST00000393955.6:c.1217G>A	R/H	COSV58920961	-	deleterious_low_confidence(0)	probably_damaging(0.985)	Pathogenic	0.936404	-	27.7	Damaging	5.3	0.435	Damaging
ENST00000393955:c.730C>T	11:66870796-66870796	missense_variant	PC	ENST00000393955.6:c.730C>T	H/Y	COSV63080779,COSV63082565	-	deleterious_low_confidence(0)	probably_damaging(1)	Pathogenic	0.932372	-	24.7	Damaging	5.29	0.435	Damaging
ENST00000393955:c.619G>C	11:66871066-66871066	missense_variant	PC	ENST00000393955.6:c.619G>C	V/L	COSV63082711	-	deleterious_low_confidence(0)	possibly_damaging(0.828)	Benign	0.351206	-	23.9	Damaging	4.99	0.435	Neutral
ENST00000393955:c.619G>C	11:66871066-66871066	missense_variant	PC	ENST00000393955.6:c.619G>C	V/L	COSV63082711	-	deleterious_low_confidence(0)	possibly_damaging(0.828)	Benign	0.351206	-	23.9	Damaging	4.99	0.435	Neutral
ENST00000393955:c.584C>T	11:66871101-66871101	missense_variant	PC	ENST00000393955.6:c.584C>T	A/V	rs1436643226,CM169993,COSV63082041	27290639	deleterious_low_confidence(0)	probably_damaging(1)	Pathogenic	0.917315	-	27.7	Damaging	4.99	0.435	Damaging
ENST00000393955:c.151C>A	11:66871857-66871857	missense_variant	PC	ENST00000393955.6:c.151C>A	R/S	COSV100852091	-	deleterious_low_confidence(0)	probably_damaging(1)	Pathogenic	0.917899	-	28.7	Damaging	4.74	0.435	Damaging
ENST00000322776:c.123T>G	11:67608446-67608446	missense_variant	NDUFV1	ENST00000322776.11:c.123T>G	I/M	COSV59596691	-	deleterious_low_confidence(0.01)	probably_damaging(0.94)	-	-	-	17.98	Damaging	4.77	1.199	Damaging
ENST00000322776:c.451G>A	11:67609576-67609576	missense_variant	NDUFV1	ENST00000322776.11:c.451G>A	A/T	rs747661849,COSV59594795	-	deleterious_low_confidence(0)	probably_damaging(1)	Uncertain	0.585563	-	28.1	Damaging	4.17	1.199	Damaging
ENST00000322776:c.552G>C	11:67610422-67610422	missense_variant	NDUFV1	ENST00000322776.11:c.552G>C	K/N	COSV59596343	-	deleterious_low_confidence(0.01)	possibly_damaging(0.862)	Benign	0.354795	-	25	Tolerated	4.42	1.199	Damaging
ENST00000313468:c.260A>T	11:68033171-68033171	missense_variant	NDUFS8	ENST00000313468.10:c.260A>T	E/V	COSV99141720	-	deleterious_low_confidence(0)	probably_damaging(0.961)	Uncertain	0.494901	-	29.4	Damaging	4.48	0.738	Damaging
ENST00000313468:c.385G>A	11:68036265-68036265	missense_variant	NDUFS8	ENST00000313468.10:c.385G>A	E/K	rs780872768,COSV55836577	-	deleterious_low_confidence(0)	possibly_damaging(0.797)	Uncertain	0.605339	-	32	Damaging	4.53	0.738	Damaging
ENST00000355693:c.223G>A	11:73873156-73873156	missense_variant	COA4	ENST00000355693.5:c.223G>A	E/K	COSV60155136	-	deleterious(0.02)	possibly_damaging(0.646)	-	-	-	23.1	Tolerated	6.02	1.447	Neutral
ENST00000281031:c.229C>T	11:78073079-78073079	missense_variant	NDUFC2	ENST00000281031.5:c.229C>T	R/C	rs1285764160,COSV99806399	-	deleterious(0.03)	probably_damaging(0.998)	-	-	-	27	Tolerated	5.4	0.8	Damaging
ENST00000358867:c.264C>A	11:85634146-85634146	missense_variant	TMEM126B	ENST00000358867.11:c.264C>A	F/L	COSV62670753	-	tolerated(1)	benign(0.001)	Benign	0.0534355	-	5.329	Tolerated	5.35	0.884	Neutral
ENST00000375549:c.159G>A	11:112087963-112087963	synonymous_variant	SDHD	ENST00000375549.8:c.159G>A	P	rs201368675,COSV54779123	-	-	-	-	-	-	6.908	-	-	0.731	-
ENST00000300688:c.290del	11:118409075-118409076	frameshift_variant	ATP5MG	ENST00000300688.8:c.290del	G/X	COSV56139504	-	-	-	-	-	-	-	-	-	1.394	-
ENST00000263578:c.286G>T	11:126271637-126271637	missense_variant	FOXRED1	ENST00000263578.10:c.286G>T	V/L	rs772700388,COSV99703046	-	deleterious(0.03)	probably_damaging(0.953)	Benign	0.273977	-	24.2	Damaging	5.4	1.293	Damaging
ENST00000263578:c.694C>T	11:126275389-126275389	stop_gained	FOXRED1	ENST00000263578.10:c.694C>T	Q/*	rs267606829,CM106164,COSV55005378	2.08184e+39	-	-	-	-	-	29.7	Damaging	5.77	1.293	-
ENST00000263578:c.1271C>G	11:126277499-126277499	missense_variant	FOXRED1	ENST00000263578.10:c.1271C>G	P/R	COSV105044886	-	tolerated(0.51)	benign(0.14)	Benign	0.116958	-	18.57	Tolerated	5.37	1.293	Neutral
ENST00000263578:c.1398G>T	11:126277626-126277626	synonymous_variant	FOXRED1	ENST00000263578.10:c.1398G>T	L	COSV55005636	-	-	-	-	-	-	4.92	-	-	1.293	-
ENST00000266544:c.303C>T	12:4654907-4654907	synonymous_variant	NDUFA9	ENST00000266544.10:c.303C>T	G	rs1945781014,COSV56930146	-	-	-	-	-	-	11.37	-	-	0.64	-
ENST00000266544:c.764A>T	12:4669781-4669781	missense_variant	NDUFA9	ENST00000266544.10:c.764A>T	D/V	COSV99866018	-	deleterious(0)	probably_damaging(0.936)	-	-	-	26	Damaging	4.94	0.64	Damaging
ENST00000266544:c.1006G>A	12:4686980-4686980	missense_variant	NDUFA9	ENST00000266544.10:c.1006G>A	E/K	COSV56930127	-	deleterious(0.01)	possibly_damaging(0.889)	-	-	-	26.3	Damaging	5.05	0.64	Damaging
ENST00000266544:c.1079G>A	12:4687053-4687053	missense_variant	NDUFA9	ENST00000266544.10:c.1079G>A	R/H	rs750194827,COSV56927457	-	tolerated(0.14)	possibly_damaging(0.905)	-	-	-	25.5	Tolerated	5.23	0.64	Neutral
ENST00000229239:c.658G>C	12:6537716-6537716	missense_variant	GAPDH	ENST00000229239.10:c.658G>C	V/L	COSV57521933	-	deleterious_low_confidence(0.01)	benign(0.106)	-	-	-	25.7	Damaging	4.77	0.667	Damaging
ENST00000229270:c.394G>A	12:6869142-6869142	missense_variant	TPI1	ENST00000229270.8:c.394G>A	G/R	COSV99222754	-	deleterious(0)	probably_damaging(1)	-	-	-	32	Damaging	4.77	0.588	Damaging
ENST00000229270:c.720G>A	12:6870114-6870114	synonymous_variant	TPI1	ENST00000229270.8:c.720G>A	Q	COSV51289948	-	-	-	-	-	-	10.08	-	-	0.588	-
ENST00000229270:c.856C>A	12:6870378-6870378	missense_variant	TPI1	ENST00000229270.8:c.856C>A	Q/K	COSV51290192	-	tolerated_low_confidence(0.22)	benign(0)	-	-	-	16.37	Tolerated	5.57	0.588	Neutral
ENST00000229277:c.1140C>A	12:6922128-6922128	missense_variant	ENO2	ENST00000229277.6:c.1140C>A	F/L	rs1555142183,COSV99980128	-	deleterious_low_confidence(0)	possibly_damaging(0.884)	-	-	-	28.7	Damaging	5.16	0.443	Damaging
ENST00000075120:c.1457T>C	12:7921447-7921447	missense_variant	SLC2A3	ENST00000075120.12:c.1457T>C	I/T	COSV99306362	-	tolerated_low_confidence(0.12)	benign(0.001)	-	-	-	17.2	Tolerated	3.86	0.65	Neutral
ENST00000075120:c.1067A>G	12:7924411-7924411	missense_variant,splice_region_variant	SLC2A3	ENST00000075120.12:c.1067A>G	K/R	COSV50004260	-	tolerated_low_confidence(0.48)	benign(0.415)	-	-	0.286673	22.6	Tolerated	4	0.65	Neutral
ENST00000075120:c.956C>T	12:7925854-7925854	missense_variant	SLC2A3	ENST00000075120.12:c.956C>T	T/I	COSV50002798,COSV99306643	-	deleterious_low_confidence(0)	probably_damaging(1)	-	-	-	29	Damaging	3.88	0.65	Damaging
ENST00000075120:c.637C>G	12:7930516-7930516	missense_variant	SLC2A3	ENST00000075120.12:c.637C>G	L/V	COSV50005021,COSV50005698	-	deleterious_low_confidence(0)	probably_damaging(0.944)	-	-	-	24.5	Tolerated	4.44	0.65	Neutral
ENST00000075120:c.33A>C	12:7933885-7933885	synonymous_variant	SLC2A3	ENST00000075120.12:c.33A>C	I	rs763999498,COSV50000394	-	-	-	-	-	-	9.779	-	-	0.65	-
ENST00000350669:c.750C>A	12:21637158-21637158	missense_variant	LDHB	ENST00000350669.5:c.750C>A	N/K	COSV100636402	-	deleterious_low_confidence(0.04)	possibly_damaging(0.482)	-	-	-	24.4	Tolerated	4.83	1.204	Neutral
ENST00000381356:c.17_20del	12:25203972-25203976	frameshift_variant	ETFRF1	ENST00000381356.9:c.17_20del	SL/X	COSV61455298	-	-	-	-	-	-	-	-	-	1.883	-
ENST00000381356:c.156C>G	12:25204195-25204195	missense_variant	ETFRF1	ENST00000381356.9:c.156C>G	I/M	rs2141473527,COSV100325736	-	deleterious(0)	possibly_damaging(0.874)	-	-	-	23.4	Damaging	6.03	1.883	Damaging
ENST00000312352:c.741C>T	12:48134823-48134823	synonymous_variant	PFKM	ENST00000312352.11:c.741C>T	L	COSV56655730	-	-	-	-	-	-	12.21	-	-	0.866	-
ENST00000312352:c.780C>T	12:48134975-48134975	synonymous_variant	PFKM	ENST00000312352.11:c.780C>T	I	COSV56658880	-	-	-	-	-	-	13.76	-	-	0.866	-
ENST00000312352:c.997G>A	12:48137781-48137781	missense_variant	PFKM	ENST00000312352.11:c.997G>A	A/T	COSV56660072	-	deleterious_low_confidence(0)	possibly_damaging(0.596)	Uncertain	0.432733	-	25.3	Damaging	4.55	0.866	Damaging
ENST00000312352:c.1367T>C	12:48141336-48141336	missense_variant	PFKM	ENST00000312352.11:c.1367T>C	V/A	rs1950560890,COSV56657236	-	deleterious_low_confidence(0)	probably_damaging(0.948)	Benign	0.329414	-	24.7	Damaging	5.1	0.866	Damaging
ENST00000312352:c.1834C>T	12:48143768-48143768	synonymous_variant	PFKM	ENST00000312352.11:c.1834C>T	L	rs2136032182,COSV100402693,COSV56658428	-	-	-	-	-	-	13.76	-	-	0.866	-
ENST00000312352:c.2057G>A	12:48145095-48145095	stop_gained	PFKM	ENST00000312352.11:c.2057G>A	W/*	COSV56656860,COSV56660586	-	-	-	-	-	-	46	Damaging	5.05	0.866	-
ENST00000312352:c.2118T>C	12:48145235-48145235	synonymous_variant	PFKM	ENST00000312352.11:c.2118T>C	D	COSV56659088	-	-	-	-	-	-	9.423	-	-	0.866	-
ENST00000312352:c.2140C>T	12:48145257-48145257	missense_variant	PFKM	ENST00000312352.11:c.2140C>T	R/C	COSV100402614	-	deleterious_low_confidence(0)	benign(0.246)	Benign	0.253504	-	29	Damaging	4.84	0.866	Neutral
ENST00000312352:c.2285C>A	12:48145650-48145650	stop_gained	PFKM	ENST00000312352.11:c.2285C>A	S/*	COSV56657886	-	-	-	-	-	-	40	Damaging	5.05	0.866	-
ENST00000301149:c.111_148del	12:50104642-50104680	frameshift_variant	GPD1	ENST00000301149.8:c.111_148del	TMWVFEEDIGGKKL/TX	-	-	-	-	-	-	-	-	-	-	0.759	-
ENST00000301149:c.124G>A	12:50104656-50104656	missense_variant	GPD1	ENST00000301149.8:c.124G>A	E/K	COSV99993767	-	deleterious_low_confidence(0)	probably_damaging(0.954)	Uncertain	0.565391	-	28.8	Damaging	5.7	0.759	Damaging
ENST00000301149:c.548C>T	12:50106853-50106853	missense_variant	GPD1	ENST00000301149.8:c.548C>T	T/I	rs1363038579,COSV56549188	-	deleterious_low_confidence(0)	probably_damaging(0.987)	Uncertain	0.544946	-	25.1	Damaging	5.39	0.759	Damaging
ENST00000301149:c.548C>T	12:50106853-50106853	missense_variant	GPD1	ENST00000301149.8:c.548C>T	T/I	rs1363038579,COSV56549188	-	deleterious_low_confidence(0)	probably_damaging(0.987)	Uncertain	0.544946	-	25.1	Damaging	5.39	0.759	Damaging
ENST00000301149:c.991G>A	12:50109460-50109460	missense_variant	GPD1	ENST00000301149.8:c.991G>A	E/K	rs962948404,COSV56549113	-	deleterious_low_confidence(0.05)	benign(0.022)	Benign	0.146895	-	21.9	Tolerated	4.99	0.759	Neutral
ENST00000549164:c.118-1G>A	12:53669342-53669342	splice_acceptor_variant	ATP5MC2	ENST00000549164.5:c.118-1G>A	-	rs771003498,COSV58601147	-	-	-	-	-	0.999984	25.5	-	-	1.605	-
ENST00000308197:c.440C>T	12:56269217-56269217	missense_variant	COQ10A	ENST00000308197.10:c.440C>T	S/F	COSV57524748	-	deleterious_low_confidence(0)	probably_damaging(0.999)	-	-	-	26.8	Damaging	5.05	1.126	Damaging
ENST00000262030:c.1030G>C	12:56642502-56642502	missense_variant	ATP5F1B	ENST00000262030.8:c.1030G>C	E/Q	COSV56260310	-	deleterious_low_confidence(0)	probably_damaging(0.937)	-	-	-	26.6	Damaging	6.17	0.309	Neutral
ENST00000262030:c.460G>A	12:56644806-56644806	missense_variant	ATP5F1B	ENST00000262030.8:c.460G>A	E/K	COSV100008175	-	deleterious_low_confidence(0)	benign(0.393)	-	-	-	26.3	Damaging	5.9	0.309	Damaging
ENST00000327772:c.83del	12:95003597-95003598	frameshift_variant	NDUFA12	ENST00000327772.7:c.83del	F/X	rs1259705655	-	-	-	-	-	-	-	-	-	1.493	-
ENST00000229379:c.31C>T	12:120438157-120438157	missense_variant	COX6A1	ENST00000229379.3:c.31C>T	R/W	COSV57569321	-	deleterious(0.04)	benign(0.01)	-	-	-	15.18	Tolerated	4.65	1.757	Neutral
ENST00000285848:c.556C>T	14:22768108-22768108	stop_gained	OXA1L	ENST00000285848.9:c.556C>T	Q/*	COSV53538443	-	-	-	-	-	-	38	Damaging	5.76	0.808	-
ENST00000285848:c.837C>G	14:22770266-22770266	synonymous_variant	OXA1L	ENST00000285848.9:c.837C>G	L	COSV53538433	-	-	-	-	-	-	2.379	-	-	0.808	-
ENST00000285848:c.1338G>A	14:22771323-22771323	synonymous_variant	OXA1L	ENST00000285848.9:c.1338G>A	R	COSV99591180	-	-	-	-	-	-	9.825	-	-	0.808	-
ENST00000281081:c.282G>A	14:31565039-31565039	synonymous_variant	NUBPL	ENST00000281081.12:c.282G>A	A	rs370967632,COSV55271837	-	-	-	-	-	-	3.781	-	-	0.929	-
ENST00000238561:c.403C>T	14:77859259-77859259	stop_gained	ADCK1	ENST00000238561.10:c.403C>T	R/*	rs142770287,COSV53084148	-	-	-	-	-	-	38	Damaging	5.3	1.274	-
ENST00000238561:c.693G>T	14:77899210-77899210	missense_variant	ADCK1	ENST00000238561.10:c.693G>T	R/S	COSV99451533	-	deleterious(0.02)	benign(0.026)	-	-	-	23	Tolerated	5.43	1.274	Neutral
ENST00000553514:c.123G>C	14:92117515-92117515	missense_variant	NDUFB1	ENST00000553514.5:c.123G>C	K/N	COSV54101032	-	deleterious(0.05)	probably_damaging(0.998)	-	-	-	26.3	Damaging	5.06	1.897	-
ENST00000260361:c.737G>A	15:41394881-41394881	missense_variant	NDUFAF1	ENST00000260361.9:c.737G>A	G/E	COSV52975801	-	deleterious(0)	probably_damaging(1)	-	-	-	24.3	Damaging	5.52	0.905	Damaging
ENST00000260361:c.630C>G	15:41394988-41394988	synonymous_variant	NDUFAF1	ENST00000260361.9:c.630C>G	L	COSV52975161	-	-	-	-	-	-	8.043	-	-	0.905	-
ENST00000260361:c.597_598del	15:41395019-41395021	frameshift_variant	NDUFAF1	ENST00000260361.9:c.597_598del	SY/SX	COSV52974649	-	-	-	-	-	-	-	-	-	0.905	-
ENST00000260361:c.320G>C	15:41396740-41396740	missense_variant	NDUFAF1	ENST00000260361.9:c.320G>C	G/A	COSV52974596,COSV99531562	-	deleterious(0.01)	probably_damaging(0.984)	-	-	-	23.1	Damaging	4.77	0.905	Neutral
ENST00000260361:c.61A>G	15:41396999-41396999	missense_variant	NDUFAF1	ENST00000260361.9:c.61A>G	T/A	rs148982578,COSV52974915	-	tolerated(0.84)	benign(0)	Benign	0.0945385	-	0.002	Tolerated	5.23	0.905	Neutral
ENST00000344300:c.220G>C	15:45432984-45432984	missense_variant	C15orf48	ENST00000344300.3:c.220G>C	E/Q	COSV100721085	-	deleterious(0)	probably_damaging(0.956)	-	-	-	24.3	Tolerated	5.93	1.856	Neutral
ENST00000335181:c.1511A>G	15:72199735-72199735	missense_variant	PKM	ENST00000335181.10:c.1511A>G	K/R	rs747511396,COSV58788988	-	tolerated_low_confidence(0.18)	possibly_damaging(0.855)	-	-	-	25.6	Damaging	5.49	0.271	Neutral
ENST00000335181:c.1360del	15:72200602-72200603	frameshift_variant	PKM	ENST00000335181.10:c.1360del	T/X	-	-	-	-	-	-	-	-	-	-	0.271	-
ENST00000335181:c.950G>A	15:72207164-72207164	missense_variant	PKM	ENST00000335181.10:c.950G>A	C/Y	COSV58789553	-	deleterious_low_confidence(0.01)	benign(0.315)	-	-	-	24.8	Damaging	5.09	0.271	Damaging
ENST00000322347:c.163C>T	15:74929170-74929170	missense_variant	COX5A	ENST00000322347.11:c.163C>T	R/C	rs780396486,COSV59279601	-	tolerated_low_confidence(0.05)	probably_damaging(0.998)	-	-	-	32	Damaging	5.62	0.791	Damaging
ENST00000557943:c.579A>T	15:76285722-76285722	synonymous_variant	ETFA	ENST00000557943.6:c.579A>T	P	COSV51212373	-	-	-	-	-	-	10.22	-	-	0.617	-
ENST00000268668:c.385G>A	16:1961612-1961612	missense_variant	NDUFB10	ENST00000268668.11:c.385G>A	V/M	COSV51910087	-	deleterious(0)	probably_damaging(0.963)	-	-	-	29.4	Damaging	5.39	0.778	Neutral
ENST00000333050:c.243G>A	16:8796351-8796351	synonymous_variant	TMEM186	ENST00000333050.7:c.243G>A	L	rs1567326853,COSV51631660	-	-	-	-	-	-	8.615	-	-	1.578	-
ENST00000268379:c.630G>A	16:21968645-21968645	synonymous_variant	UQCRC2	ENST00000268379.9:c.630G>A	Q	rs575935732,COSV51672925	-	-	-	-	-	-	10.01	-	-	0.813	-
ENST00000268379:c.757T>C	16:21971611-21971611	missense_variant	UQCRC2	ENST00000268379.9:c.757T>C	Y/H	COSV51672098	-	deleterious(0)	probably_damaging(1)	Pathogenic	0.767296	-	26.2	Damaging	4.86	0.813	Damaging
ENST00000268379:c.964G>A	16:21972120-21972120	missense_variant,splice_region_variant	UQCRC2	ENST00000268379.9:c.964G>A	D/N	COSV51671275	-	deleterious(0)	probably_damaging(0.917)	Uncertain	0.543841	0.800026	28.7	Tolerated	4.67	0.813	Neutral
ENST00000268379:c.1236C>T	16:21980658-21980658	synonymous_variant	UQCRC2	ENST00000268379.9:c.1236C>T	V	COSV99193419	-	-	-	-	-	-	9.83	-	-	0.813	-
ENST00000268379:c.1287G>C	16:21983096-21983096	missense_variant	UQCRC2	ENST00000268379.9:c.1287G>C	K/N	COSV51672763,COSV51674508	-	deleterious(0.04)	benign(0.095)	Uncertain	0.467424	-	22.8	Tolerated	5.13	0.813	Neutral
ENST00000007516:c.286G>A	16:23587202-23587202	missense_variant	NDUFAB1	ENST00000007516.8:c.286G>A	E/K	COSV99141501	-	deleterious(0.02)	benign(0.104)	-	-	-	23.3	Tolerated	4.62	0.718	Damaging
ENST00000007516:c.231G>C	16:23587257-23587257	missense_variant	NDUFAB1	ENST00000007516.8:c.231G>C	E/D	-	-	tolerated(0.23)	benign(0.005)	-	-	-	9.3	Tolerated	4.84	0.718	Neutral
ENST00000007516:c.194G>A	16:23587294-23587294	missense_variant	NDUFAB1	ENST00000007516.8:c.194G>A	C/Y	COSV99141542	-	tolerated(0.09)	benign(0.01)	-	-	-	17.62	Tolerated	4.84	0.718	Damaging
ENST00000642816:c.490G>C	16:30068649-30068649	missense_variant	ALDOA	ENST00000642816.3:c.490G>C	D/H	rs1436617013,COSV57632011,COSV57634029	-	deleterious_low_confidence(0)	probably_damaging(0.932)	-	-	-	32	Damaging	5.79	0.751	-
ENST00000642816:c.562C>G	16:30068838-30068838	missense_variant	ALDOA	ENST00000642816.3:c.562C>G	R/G	-	-	deleterious_low_confidence(0)	probably_damaging(0.997)	-	-	-	31	Damaging	5.67	0.751	-
ENST00000642816:c.641C>T	16:30068917-30068917	missense_variant	ALDOA	ENST00000642816.3:c.641C>T	S/L	COSV57632319	-	deleterious_low_confidence(0.02)	possibly_damaging(0.845)	-	-	-	25.9	Damaging	5.67	0.751	-
ENST00000642816:c.817G>A	16:30069529-30069529	missense_variant	ALDOA	ENST00000642816.3:c.817G>A	D/N	rs1295410010,COSV100582230,COSV57634140	-	deleterious_low_confidence(0.01)	benign(0.015)	-	-	-	26.5	Damaging	5.91	0.751	-
ENST00000642816:c.929C>T	16:30069641-30069641	missense_variant	ALDOA	ENST00000642816.3:c.929C>T	A/V	rs201658390,COSV57633887	-	deleterious_low_confidence(0.01)	benign(0)	-	-	-	22.9	Damaging	5.91	0.751	-
ENST00000642816:c.987G>C	16:30069855-30069855	missense_variant	ALDOA	ENST00000642816.3:c.987G>C	Q/H	rs1596816248,COSV57631893,COSV57633299	-	deleterious_low_confidence(0)	probably_damaging(0.92)	-	-	-	29.2	Damaging	5.91	0.751	-
ENST00000323997:c.437C>T	17:4953838-4953838	missense_variant	ENO3	ENST00000323997.10:c.437C>T	P/L	rs1304120580,COSV56697659	-	deleterious_low_confidence(0)	possibly_damaging(0.719)	Pathogenic	0.827274	-	28.6	Damaging	5.55	1.661	Damaging
ENST00000323997:c.697G>A	17:4955436-4955436	missense_variant	ENO3	ENST00000323997.10:c.697G>A	A/T	rs373988255,COSV99236769	-	deleterious_low_confidence(0.01)	benign(0.044)	Benign	0.139995	-	23.1	Tolerated	5.84	1.661	Neutral
ENST00000317370:c.34G>C	17:7283245-7283245	missense_variant,splice_region_variant	SLC2A4	ENST00000317370.13:c.34G>C	D/H	COSV100435289,COSV100435302	-	deleterious_low_confidence(0.01)	benign(0.001)	-	-	0.78932	23.3	Tolerated	5.31	0.777	Neutral
ENST00000317370:c.642C>T	17:7284294-7284294	synonymous_variant	SLC2A4	ENST00000317370.13:c.642C>T	L	COSV50301724	-	-	-	-	-	-	7.424	-	-	0.777	-
ENST00000317370:c.774T>C	17:7284531-7284531	synonymous_variant	SLC2A4	ENST00000317370.13:c.774T>C	A	COSV50300474	-	-	-	-	-	-	9.061	-	-	0.777	-
ENST00000261643:c.22C>T	17:14069627-14069627	missense_variant	COX10	ENST00000261643.8:c.22C>T	L/F	COSV55404434	-	tolerated_low_confidence(0.2)	benign(0.086)	-	-	-	4.297	Tolerated	4.32	0.611	Neutral
ENST00000261643:c.317G>A	17:14076874-14076874	missense_variant	COX10	ENST00000261643.8:c.317G>A	S/N	rs1915166716,COSV55402273	-	tolerated(0.39)	benign(0.003)	Benign	0.180448	-	7.068	Tolerated	5.35	0.611	Neutral
ENST00000261643:c.555C>T	17:14102173-14102173	synonymous_variant	COX10	ENST00000261643.8:c.555C>T	D	COSV99886859	-	-	-	-	-	-	11.21	-	-	0.611	-
ENST00000261643:c.900G>C	17:14192193-14192193	missense_variant	COX10	ENST00000261643.8:c.900G>C	W/C	COSV55404425	-	deleterious(0)	probably_damaging(0.933)	Pathogenic	0.740489	-	32	Damaging	4.7	0.611	Damaging
ENST00000261643:c.969dup	17:14206850-14206850	frameshift_variant	COX10	ENST00000261643.8:c.969dup	-/X	COSV55402462	-	-	-	-	-	-	-	-	-	0.611	-
ENST00000261647:c.724G>A	17:16025064-16025064	missense_variant	TTC19	ENST00000261647.10:c.724G>A	A/T	rs762239880,COSV51970865	-	tolerated(0.1)	benign(0.018)	Benign	0.117309	-	9.244	Damaging	5.88	1.116	Neutral
ENST00000261647:c.861_863del	17:16026568-16026571	inframe_deletion	TTC19	ENST00000261647.10:c.861_863del	TT/T	COSV51994271	-	-	-	-	-	-	-	-	-	1.116	-
ENST00000226253:c.719G>A	17:28574147-28574147	missense_variant	ALDOC	ENST00000226253.9:c.719G>A	C/Y	COSV105049888,COSV99257168	-	deleterious_low_confidence(0.01)	benign(0.212)	-	-	-	23.6	Damaging	5.58	0.601	Damaging
ENST00000226253:c.626T>C	17:28574240-28574240	missense_variant,splice_region_variant	ALDOC	ENST00000226253.9:c.626T>C	V/A	COSV52025260	-	deleterious_low_confidence(0)	probably_damaging(0.991)	-	-	0.526311	31	Damaging	5.58	0.601	Damaging
ENST00000226253:c.65G>A	17:28575468-28575468	missense_variant	ALDOC	ENST00000226253.9:c.65G>A	R/Q	rs1320951923,COSV52023906	-	deleterious_low_confidence(0.04)	benign(0.069)	-	-	-	22	Tolerated	6.07	0.601	Neutral
ENST00000318388:c.391C>G	18:9122603-9122603	missense_variant	NDUFV2	ENST00000318388.11:c.391C>G	H/D	rs2077947596,COSV59187000,COSV59187426	-	deleterious_low_confidence(0.03)	possibly_damaging(0.887)	Pathogenic	0.76889	-	25.6	Damaging	5.93	0.762	Damaging
ENST00000318388:c.743G>T	18:9134272-9134272	missense_variant	NDUFV2	ENST00000318388.11:c.743G>T	G/V	COSV100041137,COSV50821911,COSV50826323	-	deleterious_low_confidence(0)	benign(0.204)	-	-	-	24	Tolerated	6.04	0.762	Damaging
ENST00000282050:c.1639T>G	18:46084305-46084305	missense_variant	ATP5F1A	ENST00000282050.6:c.1639T>G	F/V	rs1909926119,COSV56360176	-	deleterious_low_confidence(0)	probably_damaging(1)	-	-	-	29.2	Damaging	5.22	0.182	Damaging
ENST00000282050:c.1110A>C	18:46087074-46087074	synonymous_variant	ATP5F1A	ENST00000282050.6:c.1110A>C	I	COSV56360387	-	-	-	-	-	-	5.427	-	-	0.182	-
ENST00000282050:c.886A>G	18:46087406-46087406	missense_variant	ATP5F1A	ENST00000282050.6:c.886A>G	M/V	rs77926733,COSV56360907	-	deleterious_low_confidence(0.03)	possibly_damaging(0.522)	Benign	0.212693	-	23.6	Damaging	4.68	0.182	Damaging
ENST00000282050:c.712G>C	18:46088196-46088196	missense_variant	ATP5F1A	ENST00000282050.6:c.712G>C	E/Q	COSV56360578	-	deleterious_low_confidence(0.02)	possibly_damaging(0.486)	-	-	-	25.8	Damaging	5.06	0.182	Neutral
ENST00000233627:c.625del	19:1395470-1395471	frameshift_variant	NDUFS7	ENST00000233627.14:c.625del	I/X	-	-	-	-	-	-	-	-	-	-	0.386	-
ENST00000308961:c.170G>C	19:5896925-5896925	missense_variant	NDUFA11	ENST00000308961.5:c.170G>C	G/A	COSV99398890	-	tolerated(0.55)	probably_damaging(0.999)	Benign	0.189549	-	18.93	Tolerated	3.96	1.536	Neutral
ENST00000301457:c.227T>C	19:8316520-8316520	missense_variant	NDUFA7	ENST00000301457.3:c.227T>C	L/P	COSV56847623	-	deleterious(0.01)	probably_damaging(0.997)	-	-	-	25.2	Damaging	5.44	1.835	Damaging
ENST00000301457:c.123C>T	19:8316624-8316624	synonymous_variant	NDUFA7	ENST00000301457.3:c.123C>T	L	COSV56845994	-	-	-	-	-	-	7.673	-	-	1.835	-
ENST00000270517:c.776C>G	19:11508011-11508011	missense_variant	ECSIT	ENST00000270517.12:c.776C>G	P/R	COSV99369155	-	tolerated(0.56)	benign(0.05)	-	-	-	19.83	Tolerated	3.81	0.957	Neutral
ENST00000270517:c.700A>G	19:11513094-11513094	missense_variant	ECSIT	ENST00000270517.12:c.700A>G	M/V	rs1971905159,COSV99369188	-	deleterious(0.04)	benign(0.003)	-	-	-	16.12	Tolerated	4.91	0.957	Neutral
ENST00000270517:c.267C>T	19:11514051-11514051	synonymous_variant	ECSIT	ENST00000270517.12:c.267C>T	F	COSV99369063	-	-	-	-	-	-	1.803	-	-	0.957	-
ENST00000304863:c.786G>A	19:29207587-29207587	synonymous_variant	UQCRFS1	ENST00000304863.6:c.786G>A	T	rs754315857,COSV59185193	-	-	-	-	-	-	0.04	-	-	0.949	-
ENST00000304863:c.536G>T	19:29207837-29207837	missense_variant	UQCRFS1	ENST00000304863.6:c.536G>T	R/I	COSV59184614	-	deleterious(0)	probably_damaging(1)	Pathogenic	0.920465	-	25.8	Damaging	5.42	0.949	Damaging
ENST00000356487:c.748A>G	19:34379560-34379560	missense_variant,splice_region_variant	GPI	ENST00000356487.11:c.748A>G	T/A	COSV62893262	-	tolerated_low_confidence(1)	benign(0)	Benign	0.0697711	0.000885009	17.51	Tolerated	5.74	0.561	Neutral
ENST00000356487:c.792C>T	19:34381507-34381507	synonymous_variant	GPI	ENST00000356487.11:c.792C>T	F	rs766877580,COSV62893815	-	-	-	-	-	-	14.92	-	-	0.561	-
ENST00000356487:c.1140G>T	19:34396378-34396378	missense_variant	GPI	ENST00000356487.11:c.1140G>T	W/C	rs2074944872,COSV100731621	-	deleterious_low_confidence(0)	probably_damaging(1)	Pathogenic	0.849375	-	32	Damaging	5.61	0.561	Damaging
ENST00000356487:c.1287C>G	19:34399224-34399224	missense_variant	GPI	ENST00000356487.11:c.1287C>G	F/L	COSV62893440,COSV62893659,COSV62894277	-	deleterious_low_confidence(0)	probably_damaging(0.987)	Uncertain	0.386994	-	23.8	Damaging	6.08	0.561	Damaging
ENST00000222286:c.981C>G	19:35543752-35543752	stop_gained	GAPDHS	ENST00000222286.9:c.981C>G	Y/*	COSV99722414	-	-	-	-	-	-	35	Damaging	5.5	0.808	-
ENST00000222286:c.1125C>T	19:35544977-35544977	synonymous_variant	GAPDHS	ENST00000222286.9:c.1125C>T	L	COSV55880025	-	-	-	-	-	-	16.26	-	-	0.808	-
ENST00000324464:c.420G>A	19:40705395-40705395	synonymous_variant	COQ8B	ENST00000324464.8:c.420G>A	E	COSV99699309	-	-	-	-	-	-	6.127	-	-	1.09	-
ENST00000221943:c.679C>G	19:41432326-41432326	missense_variant	DMAC2	ENST00000221943.14:c.679C>G	P/A	COSV106374285,COSV55728507	-	deleterious(0)	probably_damaging(1)	-	-	-	25.2	Tolerated	4.39	1.15	Damaging
ENST00000221943:c.549T>C	19:41433319-41433319	synonymous_variant	DMAC2	ENST00000221943.14:c.549T>C	G	rs1367619346,COSV55728034	-	-	-	-	-	-	1.198	-	-	1.15	-
ENST00000221943:c.453G>T	19:41433415-41433415	missense_variant	DMAC2	ENST00000221943.14:c.453G>T	Q/H	COSV55727917	-	tolerated(0.06)	possibly_damaging(0.672)	-	-	-	23.2	Tolerated	4.43	1.15	Neutral
ENST00000221943:c.207G>A	19:41438226-41438226	synonymous_variant	DMAC2	ENST00000221943.14:c.207G>A	E	COSV55728764	-	-	-	-	-	-	2.815	-	-	1.15	-
ENST00000221943:c.187G>C	19:41438246-41438246	missense_variant	DMAC2	ENST00000221943.14:c.187G>C	E/Q	COSV99700717	-	tolerated(1)	benign(0.003)	-	-	-	0.123	Tolerated	3.14	1.15	Neutral
ENST00000309244:c.727G>A	19:51345252-51345252	missense_variant	ETFB	ENST00000309244.9:c.727G>A	E/K	rs1985740878,COSV58537486	-	tolerated_low_confidence(0.07)	benign(0.039)	Benign	0.217387	-	23.1	Damaging	4.2	0.825	Neutral
ENST00000309244:c.520C>T	19:51346977-51346977	missense_variant	ETFB	ENST00000309244.9:c.520C>T	R/C	rs755539437,COSV58536053	-	tolerated_low_confidence(0.05)	probably_damaging(0.995)	Benign	0.234704	-	27.2	Damaging	5.26	0.825	Damaging
ENST00000309244:c.132C>T	19:51354234-51354234	synonymous_variant	ETFB	ENST00000309244.9:c.132C>T	I	rs374935848,COSV58535130	-	-	-	-	-	-	8.178	-	-	0.825	-
ENST00000419113:c.-1G>T	19:54102878-54102878	5_prime_UTR_variant,NMD_transcript_variant	NDUFA3	ENST00000419113.5:c.-1G>T	-	COSV99499849	-	-	-	-	-	-	22.8	-	-	1.473	-
ENST00000002125:c.5G>A	2:37231710-37231710	missense_variant	NDUFAF7	ENST00000002125.9:c.5G>A	S/N	COSV50017327	-	tolerated_low_confidence(0.36)	benign(0)	-	-	-	2.703	Tolerated	4.68	1.582	Neutral
ENST00000002125:c.344G>A	2:37237803-37237803	missense_variant	NDUFAF7	ENST00000002125.9:c.344G>A	S/N	rs1475356544,COSV50017270	-	tolerated(0.11)	benign(0.005)	Benign	0.154304	-	5.16	Tolerated	5.84	1.582	Neutral
ENST00000002125:c.363G>A	2:37237822-37237822	synonymous_variant	NDUFAF7	ENST00000002125.9:c.363G>A	V	rs926936303,COSV50017845	-	-	-	-	-	-	10.32	-	-	1.582	-
ENST00000234301:c.298T>C	2:42351266-42351266	missense_variant	COX7A2L	ENST00000234301.3:c.298T>C	Y/H	COSV52244038	-	deleterious(0)	probably_damaging(0.996)	-	-	-	29.3	Damaging	5.39	1.897	Damaging
ENST00000290573:c.749G>C	2:74874323-74874323	missense_variant	HK2	ENST00000290573.7:c.749G>C	G/A	COSV51875477	-	deleterious_low_confidence(0)	probably_damaging(0.999)	-	-	-	25.9	Damaging	4.63	0.477	Damaging
ENST00000290573:c.850G>T	2:74874424-74874424	missense_variant	HK2	ENST00000290573.7:c.850G>T	G/C	COSV99309734	-	deleterious_low_confidence(0)	probably_damaging(0.966)	-	-	-	29.9	Damaging	4.9	0.477	Damaging
ENST00000290573:c.1329C>T	2:74880328-74880328	synonymous_variant	HK2	ENST00000290573.7:c.1329C>T	L	COSV51875380,COSV51880387	-	-	-	-	-	-	7.009	-	-	0.477	-
ENST00000290573:c.1489C>A	2:74880488-74880488	synonymous_variant	HK2	ENST00000290573.7:c.1489C>A	R	COSV51874602	-	-	-	-	-	-	9.357	-	-	0.477	-
ENST00000290573:c.2615C>T	2:74890802-74890802	missense_variant	HK2	ENST00000290573.7:c.2615C>T	A/V	rs1354116989,COSV51877163	-	deleterious_low_confidence(0)	possibly_damaging(0.662)	-	-	-	26.3	Damaging	4.99	0.477	Neutral
ENST00000290573:c.2615C>T	2:74890802-74890802	missense_variant	HK2	ENST00000290573.7:c.2615C>T	A/V	rs1354116989,COSV51877163	-	deleterious_low_confidence(0)	possibly_damaging(0.662)	-	-	-	26.3	Damaging	4.99	0.477	Neutral
ENST00000290573:c.2615C>T	2:74890802-74890802	missense_variant	HK2	ENST00000290573.7:c.2615C>T	A/V	rs1354116989,COSV51877163	-	deleterious_low_confidence(0)	possibly_damaging(0.662)	-	-	-	26.3	Damaging	4.99	0.477	Neutral
ENST00000258424:c.60C>A	2:97646146-97646146	synonymous_variant	COX5B	ENST00000258424.3:c.60C>A	R	COSV104575687,COSV51480692	-	-	-	-	-	-	9.584	-	-	0.443	-
ENST00000258424:c.60C>A	2:97646146-97646146	synonymous_variant	COX5B	ENST00000258424.3:c.60C>A	R	COSV104575687,COSV51480692	-	-	-	-	-	-	9.584	-	-	0.443	-
ENST00000258424:c.335G>A	2:97648053-97648053	missense_variant	COX5B	ENST00000258424.3:c.335G>A	R/Q	rs746587601,COSV51480921	-	tolerated(0.08)	benign(0.314)	-	-	-	24.2	Damaging	5.5	0.443	Damaging
ENST00000310454:c.934A>G	2:156550709-156550709	missense_variant	GPD2	ENST00000310454.10:c.934A>G	S/G	rs754957604,COSV60092159	-	deleterious(0)	possibly_damaging(0.878)	-	-	-	26.6	Tolerated	5.78	0.86	Damaging
ENST00000310454:c.1817A>G	2:156578938-156578938	missense_variant	GPD2	ENST00000310454.10:c.1817A>G	K/R	COSV100133073	-	tolerated(0.38)	benign(0)	-	-	-	21.4	Tolerated	5.75	0.86	Neutral
ENST00000310454:c.2061G>A	2:156582795-156582795	splice_region_variant,synonymous_variant	GPD2	ENST00000310454.10:c.2061G>A	L	COSV60092660	-	-	-	-	-	-	13.12	-	-	0.86	-
ENST00000263960:c.458C>G	2:197470080-197470080	missense_variant	COQ10B	ENST00000263960.7:c.458C>G	T/S	COSV55835861	-	tolerated_low_confidence(0.31)	benign(0.105)	-	-	-	22.5	Tolerated	5.25	0.504	Neutral
ENST00000263960:c.486G>T	2:197470108-197470108	missense_variant	COQ10B	ENST00000263960.7:c.486G>T	E/D	COSV55836883	-	deleterious_low_confidence(0)	benign(0.249)	-	-	-	21.9	Damaging	5.25	0.504	Neutral
ENST00000237889:c.280G>C	2:201085598-201085598	missense_variant	NDUFB3	ENST00000237889.9:c.280G>C	D/H	COSV52987436	-	tolerated(0.07)	possibly_damaging(0.829)	Benign	0.109568	-	23.2	Tolerated	5.65	1.8	Neutral
ENST00000233190:c.1868T>G	2:206127813-206127813	missense_variant	NDUFS1	ENST00000233190.11:c.1868T>G	I/R	rs201634181,COSV51907910	-	deleterious(0)	possibly_damaging(0.897)	Pathogenic	0.83856	-	29.6	Damaging	5.63	0.8	Damaging
ENST00000233190:c.1868T>G	2:206127813-206127813	missense_variant	NDUFS1	ENST00000233190.11:c.1868T>G	I/R	rs201634181,COSV51907910	-	deleterious(0)	possibly_damaging(0.897)	Pathogenic	0.83856	-	29.6	Damaging	5.63	0.8	Damaging
ENST00000233190:c.1868T>G	2:206127813-206127813	missense_variant	NDUFS1	ENST00000233190.11:c.1868T>G	I/R	rs201634181,COSV51907910	-	deleterious(0)	possibly_damaging(0.897)	Pathogenic	0.83856	-	29.6	Damaging	5.63	0.8	Damaging
ENST00000233190:c.1868T>G	2:206127813-206127813	missense_variant	NDUFS1	ENST00000233190.11:c.1868T>G	I/R	rs201634181,COSV51907910	-	deleterious(0)	possibly_damaging(0.897)	Pathogenic	0.83856	-	29.6	Damaging	5.63	0.8	Damaging
ENST00000233190:c.1868T>G	2:206127813-206127813	missense_variant	NDUFS1	ENST00000233190.11:c.1868T>G	I/R	rs201634181,COSV51907910	-	deleterious(0)	possibly_damaging(0.897)	Pathogenic	0.83856	-	29.6	Damaging	5.63	0.8	Damaging
ENST00000233190:c.1868T>G	2:206127813-206127813	missense_variant	NDUFS1	ENST00000233190.11:c.1868T>G	I/R	rs201634181,COSV51907910	-	deleterious(0)	possibly_damaging(0.897)	Pathogenic	0.83856	-	29.6	Damaging	5.63	0.8	Damaging
ENST00000233190:c.1868T>G	2:206127813-206127813	missense_variant	NDUFS1	ENST00000233190.11:c.1868T>G	I/R	rs201634181,COSV51907910	-	deleterious(0)	possibly_damaging(0.897)	Pathogenic	0.83856	-	29.6	Damaging	5.63	0.8	Damaging
ENST00000233190:c.1868T>G	2:206127813-206127813	missense_variant	NDUFS1	ENST00000233190.11:c.1868T>G	I/R	rs201634181,COSV51907910	-	deleterious(0)	possibly_damaging(0.897)	Pathogenic	0.83856	-	29.6	Damaging	5.63	0.8	Damaging
ENST00000233190:c.1868T>G	2:206127813-206127813	missense_variant	NDUFS1	ENST00000233190.11:c.1868T>G	I/R	rs201634181,COSV51907910	-	deleterious(0)	possibly_damaging(0.897)	Pathogenic	0.83856	-	29.6	Damaging	5.63	0.8	Damaging
ENST00000359273:c.785C>T	2:218662575-218662575	missense_variant	BCS1L	ENST00000359273.8:c.785C>T	S/F	COSV55306125,COSV55309811	-	deleterious(0)	probably_damaging(0.972)	Pathogenic	0.713749	-	27.4	Damaging	5.2	1.237	Damaging
ENST00000359273:c.1142C>G	2:218663268-218663268	missense_variant	BCS1L	ENST00000359273.8:c.1142C>G	A/G	COSV55305692	-	deleterious(0.04)	benign(0.02)	Benign	0.244882	-	22.7	Damaging	5.31	1.237	Damaging
ENST00000252711:c.595C>T	2:240014813-240014813	synonymous_variant	NDUFA10	ENST00000252711.7:c.595C>T	L	COSV99401659	-	-	-	-	-	-	4.787	-	-	0.954	-
ENST00000252711:c.583_585del	2:240014822-240014825	inframe_deletion	NDUFA10	ENST00000252711.7:c.583_585del	I/-	-	-	-	-	-	-	-	-	-	-	0.954	-
ENST00000252711:c.205G>A	2:240022211-240022211	missense_variant	NDUFA10	ENST00000252711.7:c.205G>A	G/R	COSV99401318	-	deleterious(0)	probably_damaging(1)	Pathogenic	0.845952	-	23.8	Damaging	4.54	0.954	Damaging
ENST00000321264:c.753G>A	2:241744777-241744777	synonymous_variant	D2HGDH	ENST00000321264.9:c.753G>A	L	COSV100344788	-	-	-	-	-	-	9.943	-	-	0.581	-
ENST00000321264:c.866T>A	2:241750163-241750163	missense_variant	D2HGDH	ENST00000321264.9:c.866T>A	F/Y	COSV100344081	-	tolerated(0.15)	possibly_damaging(0.611)	Benign	0.189006	-	23.4	Damaging	4.63	0.581	Neutral
ENST00000378106:c.268T>G	20:13788593-13788593	missense_variant	NDUFAF5	ENST00000378106.10:c.268T>G	F/V	COSV105856187,COSV52524494	-	deleterious(0.01)	probably_damaging(0.979)	Uncertain	0.607318	-	25.9	Damaging	5.59	1.201	Damaging
ENST00000378106:c.375G>C	20:13793227-13793227	missense_variant,splice_region_variant	NDUFAF5	ENST00000378106.10:c.375G>C	L/F	rs2147507796,COSV100962171	-	deleterious(0.02)	benign(0.342)	Uncertain	0.549721	0.999996	33	Damaging	5.82	1.201	Damaging
ENST00000378106:c.918G>A	20:13816930-13816930	missense_variant	NDUFAF5	ENST00000378106.10:c.918G>A	M/I	COSV65247789	-	deleterious(0)	benign(0.352)	Uncertain	0.410364	-	24.6	Damaging	5.44	1.201	Damaging
ENST00000376075:c.205_243del	20:31640054-31640093	inframe_deletion	COX4I2	ENST00000376075.4:c.205_243del	KGSWTQLTHAEKV/-	-	-	-	-	-	-	-	-	-	-	1.341	-
ENST00000376075:c.247+1G>A	20:31640098-31640098	splice_donor_variant	COX4I2	ENST00000376075.4:c.247+1G>A	-	COSV65781836	-	-	-	-	-	0.999966	34	-	-	1.341	-
ENST00000374385:c.842A>C	20:35303993-35303993	missense_variant	UQCC1	ENST00000374385.10:c.842A>C	K/T	COSV100568748,COSV62902004	-	tolerated(0.16)	benign(0.347)	-	-	-	23	Tolerated	4.99	1.013	Neutral
ENST00000374385:c.660T>A	20:35306771-35306771	synonymous_variant	UQCC1	ENST00000374385.10:c.660T>A	L	COSV62902182	-	-	-	-	-	-	13.54	-	-	1.013	-
ENST00000374385:c.522C>G	20:35347215-35347215	missense_variant	UQCC1	ENST00000374385.10:c.522C>G	I/M	COSV62901735	-	deleterious(0.01)	benign(0.325)	-	-	-	20.7	Tolerated	4.32	1.013	Neutral
ENST00000319441:c.369G>T	20:57562215-57562215	missense_variant	PCK1	ENST00000319441.6:c.369G>T	E/D	COSV60127311	-	tolerated_low_confidence(0.84)	benign(0.003)	Benign	0.0970255	-	20.3	Tolerated	5.57	1.287	Neutral
ENST00000319441:c.584C>T	20:57562873-57562873	missense_variant	PCK1	ENST00000319441.6:c.584C>T	S/F	COSV60127570,COSV60127715	-	deleterious_low_confidence(0)	probably_damaging(0.997)	Pathogenic	0.699888	-	26.9	Damaging	5.13	1.287	Damaging
ENST00000319441:c.650C>A	20:57563067-57563067	missense_variant	PCK1	ENST00000319441.6:c.650C>A	T/K	COSV60127379	-	deleterious_low_confidence(0)	benign(0.048)	Uncertain	0.365455	-	18.2	Damaging	5.06	1.287	Damaging
ENST00000319441:c.689C>G	20:57563106-57563106	missense_variant	PCK1	ENST00000319441.6:c.689C>G	S/C	COSV60125929,COSV60131638	-	deleterious_low_confidence(0)	probably_damaging(1)	Pathogenic	0.88344	-	26.9	Damaging	5.06	1.287	Damaging
ENST00000319441:c.715T>C	20:57563132-57563132	missense_variant	PCK1	ENST00000319441.6:c.715T>C	S/P	rs1187137010	-	deleterious_low_confidence(0)	probably_damaging(0.96)	Pathogenic	0.89243	-	27.3	Damaging	5.06	1.287	Damaging
ENST00000319441:c.942G>A	20:57563708-57563708	stop_gained	PCK1	ENST00000319441.6:c.942G>A	W/*	rs866379995,COSV60130732	-	-	-	-	-	-	45	Damaging	5.27	1.287	-
ENST00000319441:c.1180G>C	20:57564387-57564387	missense_variant	PCK1	ENST00000319441.6:c.1180G>C	E/Q	COSV100100458	-	tolerated_low_confidence(0.33)	benign(0.007)	Benign	0.138366	-	1.993	Tolerated	5.2	1.287	Neutral
ENST00000303071:c.1578G>A	21:33578430-33578430	synonymous_variant	DONSON	ENST00000303071.10:c.1578G>A	K	rs2145897175,COSV99278726	-	-	-	-	-	-	7.742	-	-	0.854	-
ENST00000303071:c.1428C>G	21:33579485-33579485	missense_variant	DONSON	ENST00000303071.10:c.1428C>G	I/M	COSV51654371	-	deleterious(0)	possibly_damaging(0.819)	Pathogenic	0.825667	-	23.5	Tolerated	5.82	0.854	Neutral
ENST00000303071:c.1239T>G	21:33581413-33581413	missense_variant	DONSON	ENST00000303071.10:c.1239T>G	N/K	COSV51655467	-	deleterious(0)	probably_damaging(1)	Pathogenic	0.883002	-	24.3	Damaging	5.6	0.854	Damaging
ENST00000303071:c.1072G>A	21:33582030-33582030	missense_variant	DONSON	ENST00000303071.10:c.1072G>A	E/K	COSV51654359	-	tolerated(0.06)	benign(0.141)	Benign	0.333825	-	23.5	Tolerated	6.04	0.854	Neutral
ENST00000303071:c.994G>T	21:33582217-33582217	stop_gained	DONSON	ENST00000303071.10:c.994G>T	E/*	COSV51655479	-	-	-	-	-	-	41	Damaging	6.04	0.854	-
ENST00000303071:c.961G>A	21:33583491-33583491	missense_variant	DONSON	ENST00000303071.10:c.961G>A	E/K	COSV57387855	-	deleterious(0.01)	probably_damaging(0.993)	Uncertain	0.60318	-	27.9	Damaging	6.17	0.854	Damaging
ENST00000303071:c.631C>T	21:33584744-33584744	missense_variant	DONSON	ENST00000303071.10:c.631C>T	R/C	rs774052186,COSV51679396	31784481	deleterious(0)	probably_damaging(1)	Pathogenic	0.804017	-	33	Damaging	5.99	0.854	Damaging
ENST00000303071:c.505C>G	21:33586079-33586079	missense_variant	DONSON	ENST00000303071.10:c.505C>G	Q/E	COSV51679213	-	tolerated(0.13)	benign(0.001)	Uncertain	0.445232	-	22.3	Tolerated	5.9	0.854	Neutral
ENST00000290299:c.620G>T	21:33903548-33903548	missense_variant	ATP5PO	ENST00000290299.7:c.620G>T	R/M	COSV51708445	-	deleterious(0)	-	-	-	-	15.33	Tolerated	5.5	0.777	Neutral
ENST00000340344:c.170-5371G>A	21:42903493-42903493	intron_variant	NDUFV3	ENST00000340344.4:c.170-5371G>A	-	rs2058726943,COSV61087825	-	-	-	-	-	-	24.8	-	-	1.866	-
ENST00000340344:c.170-5094A>G	21:42903770-42903770	intron_variant	NDUFV3	ENST00000340344.4:c.170-5094A>G	-	COSV61087804	-	-	-	-	-	-	5.794	-	-	1.866	-
ENST00000340344:c.170-4738G>T	21:42904126-42904126	intron_variant	NDUFV3	ENST00000340344.4:c.170-4738G>T	-	COSV100447087,COSV61087713	-	-	-	-	-	-	37	-	-	1.866	-
ENST00000340344:c.302C>G	21:42908996-42908996	stop_gained	NDUFV3	ENST00000340344.4:c.302C>G	S/*	COSV61086993	-	-	-	-	-	-	37	Damaging	6.01	1.866	-
ENST00000349048:c.1485C>T	21:44323037-44323037	synonymous_variant	PFKL	ENST00000349048.9:c.1485C>T	V	rs550842823,COSV62464981	-	-	-	-	-	-	0.522	-	-	1.035	-
ENST00000349048:c.1557C>T	21:44323825-44323825	synonymous_variant	PFKL	ENST00000349048.9:c.1557C>T	I	rs145620741,COSV62462776	-	-	-	-	-	-	5.008	-	-	1.035	-
ENST00000253413:c.562C>T	22:17594585-17594585	missense_variant	ATP6V1E1	ENST00000253413.10:c.562C>T	R/C	rs1191953761,COSV53657009,COSV99494162	-	tolerated_low_confidence(0.09)	benign(0.021)	Uncertain	0.36052	-	25	Tolerated	3.94	0.514	Neutral
ENST00000216121:c.702C>G	22:29560738-29560738	synonymous_variant	NIPSNAP1	ENST00000216121.12:c.702C>G	L	COSV53341763	-	-	-	-	-	-	9.22	-	-	0.489	-
ENST00000330029:c.108C>T	22:29767506-29767506	synonymous_variant	UQCR10	ENST00000330029.6:c.108C>T	F	rs558714432,COSV57458596	-	-	-	-	-	-	15.68	-	-	1.709	-
ENST00000330029:c.109G>A	22:29767507-29767507	missense_variant	UQCR10	ENST00000330029.6:c.109G>A	D/N	rs374152934,COSV57458811	-	tolerated(0.07)	probably_damaging(0.977)	-	-	-	29.2	Tolerated	5.73	1.709	Damaging
ENST00000330029:c.112C>T	22:29767510-29767510	stop_gained	UQCR10	ENST00000330029.6:c.112C>T	Q/*	rs377432442,COSV57458710	-	-	-	-	-	-	43	Damaging	5.73	1.709	-
ENST00000330029:c.112C>T	22:29767510-29767510	stop_gained	UQCR10	ENST00000330029.6:c.112C>T	Q/*	rs377432442,COSV57458710	-	-	-	-	-	-	43	Damaging	5.73	1.709	-
ENST00000498737:c.237T>G	22:42087078-42087078	synonymous_variant	NDUFA6	ENST00000498737.8:c.237T>G	V	COSV100515644	-	-	-	-	-	-	7.789	-	-	1.714	-
ENST00000498737:c.178C>T	22:42087137-42087137	missense_variant	NDUFA6	ENST00000498737.8:c.178C>T	R/W	rs8139803,COSV58938338	-	deleterious(0)	probably_damaging(0.998)	-	-	-	27	Damaging	6.17	1.714	-
ENST00000252785:c.540C>T	22:50523872-50523872	synonymous_variant	SCO2	ENST00000252785.3:c.540C>T	Y	rs375795527,COSV99329358	-	-	-	-	-	-	0.204	-	-	-	-
ENST00000203407:c.1235A>G	3:48600130-48600130	missense_variant	UQCRC1	ENST00000203407.6:c.1235A>G	D/G	COSV99178988	-	deleterious(0)	possibly_damaging(0.663)	Uncertain	0.525953	-	33	Tolerated	5.89	0.546	Damaging
ENST00000203407:c.755_775del	3:48601398-48601419	inframe_deletion	UQCRC1	ENST00000203407.6:c.755_775del	GIPWTYAE/E	-	-	-	-	-	-	-	-	-	-	0.546	-
ENST00000203407:c.688G>C	3:48603582-48603582	missense_variant	UQCRC1	ENST00000203407.6:c.688G>C	V/L	COSV52550732	-	deleterious(0)	probably_damaging(0.98)	Uncertain	0.476351	-	26.4	Damaging	5.8	0.546	Damaging
ENST00000326925:c.262C>G	3:49022530-49022530	missense_variant	NDUFAF3	ENST00000326925.11:c.262C>G	Q/E	COSV100455158,COSV58245846	-	deleterious(0.01)	possibly_damaging(0.803)	Benign	0.287655	-	24.3	Damaging	5.37	1.067	Neutral
ENST00000261070:c.96G>A	3:119677215-119677215	synonymous_variant	COX17	ENST00000261070.7:c.96G>A	A	COSV53761151	-	-	-	-	-	-	16.43	-	-	1.541	-
ENST00000184266:c.80C>T	3:120596439-120596439	missense_variant	NDUFB4	ENST00000184266.3:c.80C>T	P/L	rs768763229,COSV51741929	-	tolerated(0.2)	benign(0.006)	-	-	-	15.94	Tolerated	4.98	1.428	Damaging
ENST00000314251:c.1536T>G	3:170997942-170997942	synonymous_variant	SLC2A2	ENST00000314251.8:c.1536T>G	A	COSV58584517	-	-	-	-	-	-	0.119	-	-	0.923	-
ENST00000314251:c.102T>C	3:171018537-171018537	synonymous_variant	SLC2A2	ENST00000314251.8:c.102T>C	P	COSV58587426	-	-	-	-	-	-	13.37	-	-	0.923	-
ENST00000314251:c.24del	3:171018614-171018615	frameshift_variant	SLC2A2	ENST00000314251.8:c.24del	G/X	rs766082034,COSV58585924,COSV58588169	-	-	-	-	-	-	-	-	-	0.923	-
ENST00000259037:c.20T>G	3:179604835-179604835	missense_variant	NDUFB5	ENST00000259037.8:c.20T>G	L/W	COSV52020982	-	deleterious(0)	probably_damaging(0.999)	-	-	-	25.4	Damaging	5.75	1.065	Damaging
ENST00000259037:c.76C>T	3:179604891-179604891	missense_variant	NDUFB5	ENST00000259037.8:c.76C>T	R/C	rs373322203,COSV52019581,COSV52020878	-	tolerated(0.14)	possibly_damaging(0.659)	-	-	-	22.8	Tolerated	5.75	1.065	Neutral
ENST00000259037:c.492A>G	3:179623962-179623962	synonymous_variant	NDUFB5	ENST00000259037.8:c.492A>G	G	COSV52021246	-	-	-	-	-	-	0.613	-	-	1.065	-
ENST00000355591:c.229G>T	4:46734964-46734964	stop_gained	COX7B2	ENST00000355591.8:c.229G>T	E/*	COSV57215454	-	-	-	-	-	-	35	Damaging	4.57	-	-
ENST00000355591:c.107A>G	4:46735086-46735086	missense_variant	COX7B2	ENST00000355591.8:c.107A>G	D/G	COSV57214517	-	deleterious(0.01)	probably_damaging(0.998)	-	-	-	25.9	Tolerated	4.22	-	Damaging
ENST00000511912:c.324G>A	4:158682343-158682343	synonymous_variant	ETFDH	ENST00000511912.6:c.324G>A	Q	COSV57013981	-	-	-	-	-	-	8.756	-	-	1.012	-
ENST00000511912:c.1286G>T	4:158706189-158706189	missense_variant,splice_region_variant	ETFDH	ENST00000511912.6:c.1286G>T	G/V	COSV100306971	-	deleterious_low_confidence(0.01)	possibly_damaging(0.794)	-	-	0.999967	34	Damaging	5.89	1.012	Damaging
ENST00000264932:c.145G>A	5:223563-223563	missense_variant	SDHA	ENST00000264932.11:c.145G>A	D/N	COSV99371707	-	tolerated_low_confidence(0.21)	benign(0)	-	-	-	19.89	Tolerated	5.81	0.859	Neutral
ENST00000264932:c.1352G>A	5:236519-236519	missense_variant	SDHA	ENST00000264932.11:c.1352G>A	R/H	rs370690436,COSV53769576,COSV99371304	-	deleterious_low_confidence(0)	probably_damaging(0.998)	Pathogenic	0.93526	-	25.8	Damaging	5.01	0.859	Damaging
ENST00000264932:c.1909-12_1945delinsTCTTTTCAAGGTCACTCTGGAATATAGACCCGTAATCGACAAAAC	5:256321-256370	splice_acceptor_variant,coding_sequence_variant,intron_variant	SDHA	ENST00000264932.11:c.1909-12_1945delinsTCTTTTCAAGGTCACTCTGGAATATAGACCCGTAATCGACAAAAC	-	-	-	-	-	-	-	-	-	-	-	0.859	-
ENST00000296597:c.222G>T	5:61098996-61098996	missense_variant	NDUFAF2	ENST00000296597.10:c.222G>T	W/C	COSV99681274	-	deleterious(0)	probably_damaging(0.925)	Pathogenic	0.873331	-	32	Damaging	4.7	1.601	Damaging
ENST00000308077:c.1016T>C	5:72358276-72358276	missense_variant,NMD_transcript_variant	PTCD2	ENST00000308077.9:c.1016T>C	L/P	rs747157347,COSV57338368	-	deleterious(0)	probably_damaging(0.997)	-	-	-	24.6	Damaging	5.51	0.83	-
ENST00000379380:c.72T>C	5:131180148-131180148	synonymous_variant	LYRM7	ENST00000379380.9:c.72T>C	N	COSV101041541	-	-	-	-	-	-	9.572	-	-	1.437	-
ENST00000379380:c.254C>G	5:131199540-131199540	missense_variant	LYRM7	ENST00000379380.9:c.254C>G	P/R	COSV65086766	-	deleterious(0)	possibly_damaging(0.778)	Pathogenic	0.775023	-	24.7	Damaging	4.81	1.437	Neutral
ENST00000378665:c.42G>A	5:132866923-132866923	synonymous_variant	UQCRQ	ENST00000378665.1:c.42G>A	V	COSV99737355	-	-	-	-	-	-	13.71	-	-	1.686	-
ENST00000252102:c.224C>G	5:140645663-140645663	missense_variant	NDUFA2	ENST00000252102.9:c.224C>G	T/R	COSV52800975	-	tolerated(0.23)	benign(0)	Benign	0.0824729	-	19.3	Tolerated	5.95	0.609	Neutral
ENST00000274787:c.226C>T	5:176389402-176389402	stop_gained	HIGD2A	ENST00000274787.3:c.226C>T	Q/*	COSV51257379	-	-	-	-	-	-	39	Damaging	5.89	1.574	-
ENST00000292432:c.2674T>G	5:176881171-176881171	missense_variant	HK3	ENST00000292432.10:c.2674T>G	C/G	COSV52844936	-	deleterious_low_confidence(0)	probably_damaging(1)	-	-	-	25.3	Damaging	5.22	1.166	Damaging
ENST00000292432:c.2489A>C	5:176881440-176881440	missense_variant	HK3	ENST00000292432.10:c.2489A>C	Q/P	COSV52841788	-	tolerated_low_confidence(0.21)	probably_damaging(0.983)	-	-	-	23.9	Damaging	5.35	1.166	Neutral
ENST00000292432:c.2420G>A	5:176881509-176881509	missense_variant	HK3	ENST00000292432.10:c.2420G>A	R/Q	rs543207235,COSV52836543	-	deleterious_low_confidence(0.05)	probably_damaging(0.997)	-	-	-	24.6	Tolerated	5.35	1.166	Neutral
ENST00000607484:c.103G>T	6:33711584-33711584	missense_variant	UQCC2	ENST00000607484.6:c.103G>T	V/L	COSV65268146	-	deleterious(0.02)	benign(0.183)	-	-	-	32	Damaging	5.46	1.036	-
ENST00000304801:c.1072G>T	6:49786116-49786116	stop_gained	PGK2	ENST00000304801.6:c.1072G>T	E/*	COSV100505383,COSV59163146	-	-	-	-	-	-	37	Damaging	4.19	1.608	-
ENST00000304801:c.1056C>A	6:49786132-49786132	synonymous_variant	PGK2	ENST00000304801.6:c.1056C>A	T	rs1428090790,COSV59164106	-	-	-	-	-	-	1.598	-	-	1.608	-
ENST00000304801:c.727A>C	6:49786461-49786461	missense_variant	PGK2	ENST00000304801.6:c.727A>C	T/P	COSV100505358	-	deleterious_low_confidence(0.01)	probably_damaging(1)	-	-	-	25.9	Damaging	4.09	1.608	Damaging
ENST00000304801:c.183G>C	6:49787005-49787005	missense_variant	PGK2	ENST00000304801.6:c.183G>C	M/I	COSV100505602	-	deleterious_low_confidence(0.02)	benign(0.03)	-	-	-	20.8	Damaging	4.09	1.608	Damaging
ENST00000369063:c.1163G>A	6:106572024-106572024	missense_variant	RTN4IP1	ENST00000369063.8:c.1163G>A	R/Q	rs760835047,COSV64805046	-	deleterious(0)	probably_damaging(0.972)	Uncertain	0.524535	-	29.1	Damaging	6.02	0.937	Damaging
ENST00000369063:c.363G>T	6:106622881-106622881	synonymous_variant	RTN4IP1	ENST00000369063.8:c.363G>T	R	COSV64805761	-	-	-	-	-	-	8.642	-	-	0.937	-
ENST00000369063:c.279T>C	6:106622965-106622965	synonymous_variant	RTN4IP1	ENST00000369063.8:c.279T>C	G	COSV64805352	-	-	-	-	-	-	8.692	-	-	0.937	-
ENST00000369063:c.91_100del	6:106628921-106628931	frameshift_variant	RTN4IP1	ENST00000369063.8:c.91_100del	RRIS/X	-	-	-	-	-	-	-	-	-	-	0.937	-
ENST00000339600:c.52dup	7:10938887-10938887	frameshift_variant	NDUFA4	ENST00000339600.6:c.52dup	-/X	-	-	-	-	-	-	-	-	-	-	1.4	-
ENST00000305786:c.195G>A	7:25123824-25123824	synonymous_variant	CYCS	ENST00000305786.7:c.195G>A	L	COSV59872900	-	-	-	-	-	-	13.61	-	-	0.914	-
ENST00000223336:c.229G>A	7:43645286-43645286	missense_variant	COA1	ENST00000223336.11:c.229G>A	D/N	rs1220069158,COSV56240831,COSV56243091	-	deleterious(0.03)	probably_damaging(0.909)	-	-	-	22.4	Tolerated	4.63	1.285	Neutral
ENST00000297283:c.595+1del	7:44064830-44064831	splice_donor_variant	PGAM2	ENST00000297283.4:c.595+1del	-	-	-	-	-	-	-	-	-	-	-	1.766	-
ENST00000297283:c.157G>C	7:44065373-44065373	missense_variant	PGAM2	ENST00000297283.4:c.157G>C	D/H	COSV51979861	-	deleterious(0)	probably_damaging(0.995)	Uncertain	0.566439	-	28.5	Damaging	5.93	1.766	Damaging
ENST00000403799:c.1185G>C	7:44145565-44145565	missense_variant	GCK	ENST00000403799.8:c.1185G>C	E/D	rs2096271394,COSV99790092	-	tolerated_low_confidence(0.09)	benign(0.003)	Benign	0.126487	-	21.7	Tolerated	5.59	0.443	Neutral
ENST00000403799:c.644A>T	7:44149795-44149795	missense_variant	GCK	ENST00000403799.8:c.644A>T	Y/F	COSV60786876	-	deleterious_low_confidence(0)	probably_damaging(0.996)	Benign	0.118564	-	22.1	Damaging	6.17	0.443	Damaging
ENST00000403799:c.134T>A	7:44153375-44153375	missense_variant	GCK	ENST00000403799.8:c.134T>A	L/Q	COSV61755148	-	deleterious_low_confidence(0)	probably_damaging(1)	Pathogenic	0.781945	-	27.5	Damaging	5.08	0.443	Damaging
ENST00000403799:c.46-5658G>C	7:44159121-44159121	intron_variant	GCK	ENST00000403799.8:c.46-5658G>C	-	COSV100596520	-	-	-	-	-	-	3.684	-	-	0.443	-
ENST00000258770:c.1607C>A	7:45101575-45101575	missense_variant	TBRG4	ENST00000258770.8:c.1607C>A	P/H	COSV99345311	-	deleterious(0)	probably_damaging(0.918)	-	-	-	25.7	Tolerated	4.79	0.505	Damaging
ENST00000258770:c.811C>T	7:45104634-45104634	missense_variant	TBRG4	ENST00000258770.8:c.811C>T	R/W	rs143689271,COSV51831773	-	deleterious(0)	probably_damaging(0.999)	-	-	-	26.3	Damaging	5.69	0.505	Damaging
ENST00000322090:c.567C>G	7:55983850-55983850	synonymous_variant	NIPSNAP2	ENST00000322090.8:c.567C>G	L	COSV59050678	-	-	-	-	-	-	10.07	-	-	1.026	-
ENST00000432641:c.70C>T	7:97117793-97117793	missense_variant	SDHAF3	ENST00000432641.3:c.70C>T	P/S	rs781174674,COSV100836449	-	deleterious(0)	probably_damaging(1)	-	-	-	28.8	Damaging	5.07	1.722	Damaging
ENST00000432641:c.180T>C	7:97181017-97181017	synonymous_variant	SDHAF3	ENST00000432641.3:c.180T>C	Y	COSV64491797	-	-	-	-	-	-	7.511	-	-	1.722	-
ENST00000355749:c.314A>G	7:123542156-123542156	missense_variant	NDUFA5	ENST00000355749.7:c.314A>G	E/G	COSV100864252	-	tolerated(0.08)	benign(0.053)	-	-	-	23.5	Tolerated	5.22	1.149	Damaging
ENST00000312184:c.349A>G	8:73981187-73981187	missense_variant	TMEM70	ENST00000312184.6:c.349A>G	I/V	rs2131236521,CD146107,COSV100384030	-	tolerated(0.2)	benign(0.035)	Benign	0.138112	-	0.529	Tolerated	5.2	0.92	Neutral
ENST00000312184:c.596A>G	8:73981434-73981434	missense_variant	TMEM70	ENST00000312184.6:c.596A>G	D/G	COSV56488555	-	deleterious(0)	probably_damaging(0.989)	Pathogenic	0.791768	-	24.9	Damaging	5.38	0.92	Damaging
ENST00000396124:c.644C>T	8:95047057-95047057	missense_variant	NDUFAF6	ENST00000396124.9:c.644C>T	T/I	COSV99712618	-	deleterious(0)	possibly_damaging(0.576)	Uncertain	0.530213	-	24.7	Damaging	5.61	1.05	Damaging
ENST00000396124:c.646T>G	8:95047059-95047059	missense_variant	NDUFAF6	ENST00000396124.9:c.646T>G	C/G	COSV99712619	-	deleterious(0)	benign(0.116)	Pathogenic	0.66688	-	24.1	Damaging	5.61	1.05	Damaging
ENST00000287022:c.146G>A	8:96231886-96231886	missense_variant	UQCRB	ENST00000287022.10:c.146G>A	R/K	rs1563538001,COSV54629520	-	tolerated(0.19)	possibly_damaging(0.89)	Benign	0.16209	-	22.8	Tolerated	5.4	0.943	Neutral
ENST00000287022:c.19+2T>C	8:96235510-96235510	splice_donor_variant	UQCRB	ENST00000287022.10:c.19+2T>C	-	COSV99749106	-	-	-	-	-	0.966035	31	-	-	0.943	-
ENST00000297564:c.169G>T	8:99887564-99887564	missense_variant	COX6C	ENST00000297564.6:c.169G>T	D/Y	COSV52553170	-	deleterious(0)	probably_damaging(0.997)	-	-	-	23.4	Damaging	5.57	1.68	Damaging
ENST00000276689:c.20G>T	8:124539206-124539206	missense_variant	NDUFB9	ENST00000276689.8:c.20G>T	G/V	rs1821802647,COSV52675949	-	tolerated(0.17)	benign(0)	-	-	-	0.711	Tolerated	5.18	1.044	Neutral
ENST00000276689:c.20G>T	8:124539206-124539206	missense_variant	NDUFB9	ENST00000276689.8:c.20G>T	G/V	rs1821802647,COSV52675949	-	tolerated(0.17)	benign(0)	-	-	-	0.711	Tolerated	5.18	1.044	Neutral
ENST00000276689:c.152A>G	8:124543137-124543137	missense_variant	NDUFB9	ENST00000276689.8:c.152A>G	H/R	rs1205448869,COSV52675611,COSV99412973	-	deleterious(0.01)	benign(0.057)	Uncertain	0.534885	-	23.4	Tolerated	5.46	1.044	Damaging
ENST00000276689:c.321G>T	8:124547026-124547026	missense_variant	NDUFB9	ENST00000276689.8:c.321G>T	W/C	COSV52674735	-	deleterious(0)	probably_damaging(0.996)	Pathogenic	0.781662	-	32	Damaging	5.43	1.044	Damaging
ENST00000318911:c.177G>C	8:144095880-144095880	synonymous_variant	CYC1	ENST00000318911.5:c.177G>C	V	COSV100010630	-	-	-	-	-	-	13.45	-	-	0.639	-
ENST00000318911:c.645C>T	8:144096617-144096617	synonymous_variant	CYC1	ENST00000318911.5:c.645C>T	L	COSV59643595	-	-	-	-	-	-	11.46	-	-	0.639	-
ENST00000358227:c.172del	9:7799562-7799563	frameshift_variant	DMAC1	ENST00000358227.5:c.172del	L/X	-	-	-	-	-	-	-	-	-	-	1.883	-
ENST00000358227:c.171del	9:7799563-7799564	frameshift_variant	DMAC1	ENST00000358227.5:c.171del	G/X	COSV64065817	-	-	-	-	-	-	-	-	-	1.883	-
ENST00000379847:c.247C>T	9:32570986-32570986	missense_variant	NDUFB6	ENST00000379847.8:c.247C>T	H/Y	COSV63082991	-	tolerated(0.07)	probably_damaging(0.996)	-	-	-	23.7	Damaging	5.41	1.668	Damaging
ENST00000379847:c.224T>C	9:32571009-32571009	missense_variant	NDUFB6	ENST00000379847.8:c.224T>C	V/A	COSV63083391	-	deleterious(0.01)	benign(0.062)	-	-	-	22.1	Tolerated	5.41	1.668	Damaging
ENST00000375337:c.666G>A	9:94567309-94567309	synonymous_variant	FBP2	ENST00000375337.4:c.666G>A	A	rs367608023,COSV64695253	-	-	-	-	-	-	0.012	-	-	0.993	-
ENST00000375326:c.923C>T	9:94603475-94603475	missense_variant	FBP1	ENST00000375326.9:c.923C>T	P/L	COSV100941247,COSV105304720	-	deleterious(0)	possibly_damaging(0.873)	Uncertain	0.628601	-	29.1	Damaging	5.24	0.723	Damaging
ENST00000375326:c.747G>A	9:94605535-94605535	missense_variant	FBP1	ENST00000375326.9:c.747G>A	M/I	rs2131471670,COSV64688663	-	deleterious(0)	benign(0.241)	Pathogenic	0.757226	-	25.3	Damaging	5.75	0.723	Damaging
ENST00000375326:c.676G>A	9:94606844-94606844	missense_variant	FBP1	ENST00000375326.9:c.676G>A	E/K	COSV64688672	-	tolerated(0.06)	benign(0.229)	Benign	0.17265	-	23.1	Damaging	5.49	0.723	Damaging
ENST00000375326:c.460C>T	9:94610028-94610028	synonymous_variant	FBP1	ENST00000375326.9:c.460C>T	L	rs539871294,COSV100941281	-	-	-	-	-	-	8.23	-	-	0.723	-
ENST00000375326:c.460C>T	9:94610028-94610028	synonymous_variant	FBP1	ENST00000375326.9:c.460C>T	L	rs539871294,COSV100941281	-	-	-	-	-	-	8.23	-	-	0.723	-
ENST00000375326:c.145G>C	9:94639166-94639166	missense_variant	FBP1	ENST00000375326.9:c.145G>C	V/L	COSV64689211	-	deleterious(0.01)	benign(0.168)	Uncertain	0.464533	-	23.5	Damaging	4.74	0.723	Damaging
ENST00000373768:c.283C>T	9:122148210-122148210	stop_gained	NDUFA8	ENST00000373768.4:c.283C>T	Q/*	COSV101056868	-	-	-	-	-	-	40	Damaging	5.18	0.724	-
ENST00000373768:c.282G>T	9:122148211-122148211	missense_variant	NDUFA8	ENST00000373768.4:c.282G>T	Q/H	COSV101056869	-	tolerated(0.14)	benign(0.431)	-	-	-	16.6	Tolerated	5.18	0.724	Neutral
ENST00000371974:c.469C>T	9:133353795-133353795	stop_gained	SURF1	ENST00000371974.8:c.469C>T	Q/*	rs1836497643,CD136321,COSV59870572	-	-	-	-	-	-	35	Damaging	4.64	1.724	-
ENST00000371974:c.120G>A	9:133354944-133354944	synonymous_variant	SURF1	ENST00000371974.8:c.120G>A	R	-	-	-	-	-	-	-	9.189	-	-	1.724	-
ENST00000321143:c.14C>A	X:11112074-11112074	missense_variant	HCCS	ENST00000321143.8:c.14C>A	P/Q	COSV100335660	-	tolerated_low_confidence(0.34)	benign(0.085)	-	-	-	7.246	Tolerated	5.4	0.414	Neutral
ENST00000321143:c.455G>A	X:11118554-11118554	missense_variant	HCCS	ENST00000321143.8:c.455G>A	R/K	COSV104414707,COSV58239515	-	tolerated_low_confidence(1)	benign(0.003)	Benign	0.0797871	-	9.16	Tolerated	5.6	0.414	Neutral
ENST00000321143:c.492G>A	X:11118591-11118591	synonymous_variant	HCCS	ENST00000321143.8:c.492G>A	E	-	-	-	-	-	-	-	9.6	-	-	0.414	-
ENST00000321143:c.708G>A	X:11121711-11121711	synonymous_variant	HCCS	ENST00000321143.8:c.708G>A	K	COSV58238729,COSV58239425	-	-	-	-	-	-	5.908	-	-	0.414	-
ENST00000458128:c.223G>A	X:77969416-77969416	missense_variant	PGAM4	ENST00000458128.3:c.223G>A	D/N	COSV58444923	-	tolerated_low_confidence(0.08)	benign(0.228)	-	-	-	16.8	Tolerated	0.119	-	Damaging
ENST00000458128:c.183G>C	X:77969456-77969456	missense_variant	PGAM4	ENST00000458128.3:c.183G>C	K/N	COSV100431845	-	deleterious_low_confidence(0)	possibly_damaging(0.79)	-	-	-	20.4	Tolerated	0.119	-	Damaging
ENST00000458128:c.168C>A	X:77969471-77969471	synonymous_variant	PGAM4	ENST00000458128.3:c.168C>A	L	COSV58448631	-	-	-	-	-	-	3.495	-	-	-	-
ENST00000458128:c.137G>A	X:77969502-77969502	missense_variant	PGAM4	ENST00000458128.3:c.137G>A	R/Q	rs782301078,COSV58457134	-	tolerated_low_confidence(0.09)	benign(0.009)	-	-	-	8.588	Tolerated	0.119	-	Neutral
ENST00000373316:c.11C>G	X:78104351-78104351	missense_variant	PGK1	ENST00000373316.5:c.11C>G	S/C	COSV64832440	-	deleterious_low_confidence(0.03)	possibly_damaging(0.492)	-	-	-	25.1	Damaging	5.06	0.465	Neutral
ENST00000373316:c.267G>A	X:78113894-78113894	synonymous_variant	PGK1	ENST00000373316.5:c.267G>A	L	COSV64831678	-	-	-	-	-	-	13.36	-	-	0.465	-
ENST00000373316:c.570G>A	X:78118099-78118099	missense_variant	PGK1	ENST00000373316.5:c.570G>A	M/I	COSV64831951	-	deleterious_low_confidence(0.03)	benign(0.179)	Benign	0.22169	-	22.2	Damaging	4.7	0.465	Neutral
ENST00000373316:c.599C>T	X:78118128-78118128	missense_variant	PGK1	ENST00000373316.5:c.599C>T	A/V	rs1424861143,COSV64831761	-	tolerated_low_confidence(0.06)	benign(0.068)	Benign	0.209363	-	22.5	Damaging	4.71	0.465	Damaging
ENST00000373316:c.725T>C	X:78122918-78122918	missense_variant	PGK1	ENST00000373316.5:c.725T>C	F/S	COSV64832082	-	deleterious_low_confidence(0.01)	possibly_damaging(0.883)	Uncertain	0.60067	-	26.3	Damaging	5.19	0.465	Damaging
ENST00000373316:c.877G>C	X:78123315-78123315	missense_variant	PGK1	ENST00000373316.5:c.877G>C	D/H	COSV105295692,COSV64831556	-	deleterious_low_confidence(0.02)	possibly_damaging(0.764)	Benign	0.306239	-	26.4	Damaging	5.28	0.465	Damaging
ENST00000371437:c.18C>T	X:119871929-119871929	synonymous_variant	NDUFA1	ENST00000371437.5:c.18C>T	L	COSV65097417	-	-	-	-	-	-	3.202	-	-	1.178	-
ENST00000371437:c.21C>T	X:119871932-119871932	synonymous_variant	NDUFA1	ENST00000371437.5:c.21C>T	P	rs1164847519,COSV65098026	-	-	-	-	-	-	2.016	-	-	1.178	-
ENST00000371437:c.22G>A	X:119871933-119871933	missense_variant	NDUFA1	ENST00000371437.5:c.22G>A	G/R	CM070206,COSV65097731	-	tolerated(0.1)	benign(0.003)	Uncertain	0.452979	-	23.7	Damaging	5.45	1.178	Damaging
ENST00000371437:c.115G>A	X:119873316-119873316	missense_variant	NDUFA1	ENST00000371437.5:c.115G>A	A/T	COSV65097267	-	deleterious(0.02)	probably_damaging(0.911)	Uncertain	0.573057	-	25.2	Tolerated	4.88	1.178	Neutral
